# Supplementary material for: Origin and evolutionary trajectories of brown algal sex chromosomes
Source: Nat Ecol Evol. 2025 Aug 25;9(11):2127–44. doi: 10.1038/s41559-025-02838-w (PMC12592211; doi:10.1038/s41559-025-02838-w)
Supplement: Supplementary file 4 — Supplementary Tables 1–22. [file 41559_2025_2838_MOESM4_ESM.xlsx]

## Sheet: Table_S1
Supplementary Table 1. Genomic data and PCR sex markers used in this study, with metrics and accession numbers. Pictures with the PCR gels for the sex markers can be found below.
Genome assemblies
Species	Tissue type	Sex	Scaffolds	Size	N50	Download link	Publication
Ectocarpus sp. 7	Gametophyte	male + female SDR	33	201,721,676 bp	6,893,608 bp	https://doi.org/10.17617/3.NQDSLW	(Liu et al. 2024)
Ectocarpus crouaniorum	Gametophyte	male	175	218,478,182 bp	7,597,912 bp	https://doi.org/10.17617/3.OOWB2Y	This study
Ectocarpus siliculosus	Gametophyte	male	1633	200,168,972 bp	852,574 bp	https://phaeoexplorer.sb-roscoff.fr/download/Ectocarpus-siliculosus-1a.tar.gz	(Denoeud et al. 2024)
Scytosiphon promiscuus	Gametophyte	male	451	193,358,040 bp	6,781,292 bp	https://keeper.mpdl.mpg.de/d/327e688f55e749fabffb/	This study
Chordaria linearis	Gametophyte	monoicous	217	214,613,037 bp	2,249,057 bp	https://phaeoexplorer.sb-roscoff.fr/download/Chordaria-linearis.tar.gz	(Denoeud et al. 2024)
Undaria pinnatifida	Gametophyte	male	114	511,280,173 bp	16,510,065 bp	https://figshare.com/s/94aebbd77f374b9c6faf	(Shan et al. 2020)
Saccharina japonica	Sporophyte	NA	32	548,536,073 bp	15,129,613 bp	https://phaeoexplorer.sb-roscoff.fr/public/download/PUBLIC_Saccharina-japonica.tar.gz	(Ye et al. 2015)
Fucus serratus	Sporophyte	male	3805	1,091,539,056 bp	17,863,197 bp	https://doi.org/10.17617/3.OOWB2Y	This study
Fucus distichus	Sporophyte	monoicous	228768	724,726,007 bp	5,605 bp	https://phaeoexplorer.sb-roscoff.fr/download/Fucus-distichus.tar.gz	(Denoeud et al. 2024)
Desmarestia herbacea	Gametophyte	male	935	431,426,013 bp	13,135,153 bp	https://doi.org/10.17617/3.OOWB2Y	This study
Desmarestia herbacea	Gametophyte	female	1756	484,204,925 bp	12,441,740 bp	https://doi.org/10.17617/3.OOWB2Y	This study
Desmarestia dudresnayi	Gametophyte	monoicous	823	425,034,133 bp	13,227,088 bp	https://doi.org/10.17617/3.OOWB2Y	This study
Dictyota dichotoma	Gametophyte	male	1467	854,216,757 bp	26,426,000 bp	https://doi.org/10.17617/3.OOWB2Y	This study
Halopteris paniculata	Unknown	monoicous	83026	350,616,236 bp	9,522 bp	https://phaeoexplorer.sb-roscoff.fr/download/Halopteris-paniculata.tar.gz	(Denoeud et al. 2024)
Schizocladia ischiensis	NA	NA	130	194,512,753 bp	2,524,267 bp	https://phaeoexplorer.sb-roscoff.fr/download/Schizocladia-ischiensis.tar.gz	(Denoeud et al. 2024)
gDNA
Species	Tissue type	Sex	Data type	Platform		Accession number	Publication
Desmarestia dudresnayi	Gametophyte	NA	DNA-seq	Oxford Nanopore MinION		PRJNA1059008	This study
Scytosiphon promiscuus	Gametophyte	female	DNA-seq	NextSeq 2000		PRJNA999486	Hoshino et al. 2024
Scytosiphon promiscuus	Gametophyte	male	DNA-seq	HiSeq 2000		ERS17727808	(Denoeud et al. 2024)
Undaria pinnatifida	Gametophyte	male	DNA-seq	HiSeq 4000		ERS17727850	(Denoeud et al. 2024)
Undaria pinnatifida	Gametophyte	female	DNA-seq	HiSeq 4000		ERS17727853, SAMEA115094351	(Denoeud et al. 2024)
Desmarestia herbacea	Gametophyte	male	DNA-seq	HiSeq 4000		ERS17727563, ERS17727568	(Denoeud et al. 2024)
Desmarestia herbacea	Gametophyte	female	DNA-seq	HiSeq 4000		ERS17727566, ERS17727567	(Denoeud et al. 2024)
Dictyota dichotoma	Gametophyte	male	DNA-seq	HiSeq 4000		ERS17727572	(Denoeud et al. 2024)
Dictyota dichotoma	Gametophyte	female	DNA-seq	HiSeq 4000		ERS17727587, SAMEA115094093	(Denoeud et al. 2024)
Hi-C
Species	Tissue type	Sex	Data type	Platform		Accession number	Publication
Desmarestia herbacea	Gametophyte	female	Hi-C	Illumina NextSeq 2000		PRJNA1059008	This study
Desmarestia herbacea	Gametophyte	male	Hi-C	Illumina NextSeq 2000		PRJNA1059008	This study
Scytosiphon promiscuus	Gametophyte	male	Hi-C	Illumina NextSeq 2000		PRJNA1059008	This study
Dictyota dichotoma	Gametophyte	male	Hi-C	Illumina NextSeq 2000		PRJNA1059008	This study
Ectocarpus sp.7	Gametophyte	female	Hi-C	Illumina NextSeq 2000		PRJNA1059008	This study
RNA-seq
Species	Tissue type	Sex	Data type	Platform		Accession number	Publication
Undaria pinnatifida	Gametophyte	female	RNA-seq	Illumina HiSeq 3000		PRJNA1059008	This study
Undaria pinnatifida	Gametophyte	female	RNA-seq	Illumina HiSeq 3000		PRJNA1059008	This study
Undaria pinnatifida	Gametophyte	female	RNA-seq	Illumina HiSeq 3000		PRJNA1059008	This study
Undaria pinnatifida	Gametophyte	female	RNA-seq	Illumina HiSeq 3000		PRJNA1059008	This study
Undaria pinnatifida	Gametophyte	male	RNA-seq	Illumina HiSeq 3000		PRJNA1059008	This study
Undaria pinnatifida	Gametophyte	male	RNA-seq	Illumina HiSeq 3000		PRJNA1059008	This study
Undaria pinnatifida	Gametophyte	male	RNA-seq	Illumina HiSeq 3000		PRJNA1059008	This study
Undaria pinnatifida	Gametophyte	male	RNA-seq	Illumina HiSeq 3000		PRJNA1059008	This study
Fucus serratus	Sporophyte	Male, Female	RNA-seq	NextSeq 500		PRJNA731608	(Hattchet et al. 2023)
Scytosiphon promiscuus	Gametophyte	Male, Female	RNA-seq	NextSeq 2000		PRJNA999486	Hoshino et al. 2024
Scytosiphon promiscuus	Sporophyte	NA	RNA-seq	Illumina HiSeq 2000		SRR6742571, SRR6742570	(Lipinska et al. 2019)
Undaria pinnatifida	Sporophyte	NA	RNA-seq	Illumina HiSeq 2500		SRX14390739, SRX14390734, SRX14390730	Graf et al. 2022
Ectocarpus sp.7	Sporophyte	NA	RNA-seq	Illumina HiSeq 2000		SRR4446494,SRR4446495	(Lipinska et al. 2019)
Ectocarpus sp.7	Gametophyte	Male, Female	RNA-seq	NextSeq 2000		PRJNA1022600	Luthringer et al. 2024
Fucus vesiculosus	Sporophyte	Male, Female	RNA-seq			https://phaeoexplorer.sb-roscoff.fr	(Denoeud et al. 2024)
Fucus ceranoides	Sporophyte	Male, Female	RNA-seq			https://phaeoexplorer.sb-roscoff.fr	(Denoeud et al. 2024)
Ascophylum nodusum	Sporophyte	Male, Female	RNA-seq			https://phaeoexplorer.sb-roscoff.fr	(Denoeud et al. 2024)
Dictyota dichotoma	Sporophyte	NA	RNA-seq			https://phaeoexplorer.sb-roscoff.fr	(Denoeud et al. 2024)
Dictyota dichotoma	Gametophyte	Female	RNA-seq			https://phaeoexplorer.sb-roscoff.fr	(Denoeud et al. 2024)
Dictyota dichotoma	Gametophyte	Male	RNA-seq			https://phaeoexplorer.sb-roscoff.fr	(Denoeud et al. 2024)
Desmarestia herbacea	Gametophyte	Male	RNA-seq			https://phaeoexplorer.sb-roscoff.fr	(Denoeud et al. 2024)
Desmarestia herbacea	Gametophyte	Female	RNA-seq			https://phaeoexplorer.sb-roscoff.fr	(Denoeud et al. 2024)
Chordaria linearis	Gametophyte	NA	RNA-seq			https://phaeoexplorer.sb-roscoff.fr	(Denoeud et al. 2024)
Desmarestia dudresnayi	Gametophyte	NA	RNA-seq			https://phaeoexplorer.sb-roscoff.fr	(Denoeud et al. 2024)
PCR primers
Name	Seq_Forward	Seq_Reverse	Product size (bp)	Sex specificity	Species	Target gene	Gene coordinates	Gene position within the SDR	Publication
DdichM1388.2854	AAGCCTCCTGTGTGTGGTAA	TGAATCCCCACGTCAGCTTA	250	Male	Dictyota dichotoma	mRNA_D-dichotoma_M_contig1388.2854.1	Chr02: 32,213,831 – 32,214,446	VSDR gene at the border with PAR2	This study
DdichM2991.10328	CGTTCCTGAAGTTCGACCAA	GCTCTCGCTGAATCGTGTTT	350	Male	Dictyota dichotoma	mRNA_D-dichotoma_M_contig2991.10328.1	Chr02: 14,808,243 – 14,836,916	VSDR gene at the border with PAR1	This study
DdichM1001.107	GGACCGAGTTCAATCCTGGA	GTTGCCCCGAAGATCCATTC	380	Male	Dictyota dichotoma	mRNA_D-dichotoma_M_contig1001.107.1	Chr02: 29,675,280 – 29,850,854	VSDR internal gene	This study
DdichM177.5124	CGGAAGCGGTCAAGAGAAAG	GCTAGAACGCTACTGTGCAC	230	Male	Dictyota dichotoma	mRNA_D-dichotoma_M_contig177.5124.1	Chr02: 17,869,150 - 17,973,749	VSDR internal gene	This study
DdichM25.8585	AGTTCATGGCCAAGGGATCA	GTACGCGATCCATTCCTCCT	210	Male	Dictyota dichotoma	mRNA_D-dichotoma_M_contig25.8585.1	Chr02: 19,659,308 – 19,891,984	VSDR internal gene	This study
DdichM621.17110	CAATATCTGCTTGGACGGCG	CTGGTTCGTGTTCAGCCAC	550	Male	Dictyota dichotoma	mRNA_D-dichotoma_M_contig621.17110.1	Chr02: 31,959,390 – 32,076,592	VSDR internal gene	This study
DdichM709.17987	ATGCGCACTACTGGAGACTT	CGTCTGCATCACAAGCTACC	820	Male	Dictyota dichotoma	mRNA_D-dichotoma_M_contig709.17987.1	Chr02: 16,456,195 – 16,612,664	VSDR internal gene	This study
DdichM801.18881	CGCCGATTTGTCTCCAGAAG	CTGCCCAGAGTCATCGGTTA	240	Male	Dictyota dichotoma	mRNA_D-dichotoma_M_contig801.18881.1	Chr02: 15,569,918 - 15,711,244	VSDR internal gene	This study
Des-1660	AACTTGGCCAATTGTTTTGC	CATTTTTCGCTACGGGTCat	510	Male	Desmarestia herbacea	mRNA_D-herbacea_M_contig402.10334.1	Chr03: 6,604,872 – 6,815,036	VSDR internal gene	This study
Des-1738	TAATGGGCATGCGTTTATGA	AGAGTGAGGGCACAGCAGAT	190	Male	Desmarestia herbacea	mRNA_D-herbacea_M_contig316.8485.1	Chr03: 9,597,296 – 9,821,003	VSDR internal gene	This study
Des-581	GGCAAAACAAAATCGCGCTT	AGCCTCTTCGCCTTCTTCAT	170	Male	Desmarestia herbacea	mRNA_D-herbacea_M_contig331.8898.1	Chr03: 8,319,048 – 8,403,564	VSDR internal gene	This study
Des-3112	GCAGAATCTCGAGCCAGTTG	GTTTTGGAGTACACGGGCTG	150	Male	Desmarestia herbacea	mRNA_D-herbacea_M_contig102.475.1	Chr03: 5,685,688 – 5,957,543	VSDR internal gene	This study
Des-4892	TTACAGCTACGCCGGGTATT	CTGTGCGACCTTATCTCCGA	150	Male	Desmarestia herbacea	mRNA_D-herbacea_M_contig312.8450.1	Chr03: 6,116,953 – 6,372,784	VSDR internal gene	This study
Des-hmg6658	ATGCTGGATTTCGCTTTCTG	TGTAGGTGCCGGATGAAACT	180	Male	Desmarestia herbacea	mRNA_D-herbacea_M_contig98.16175.1	Chr03: 10,694,885 – 10,739,740	VSDR internal gene	This study
DherM173.397	GCTCCAATTCGCGGATGATT	TGGCCACCTCGTATACCTTC	420	Male	Desmarestia herbacea	mRNA_D-herbacea_M_contig173.3970.1	Chr03: 5,427,118 – 5,489,818	VSDR gene at the border with PAR1	This study
DherM173.397_2	CTGGCTCCGAAACAATACCG	TCTCAAGGACCGAAGAGCAG	210	Male	Desmarestia herbacea	mRNA_D-herbacea_M_contig173.3970.1	Chr03: 5,427,118 – 5,489,818	VSDR gene at the border with PAR1	This study
DN52392	GTTGACGGTGTTTGTTGTCG	CACTCGCGCAGAATTAAACA	200	Female	Desmarestia herbacea	mRNA_D-herbacea_F_contig251.6857.1	Chr03_female: 6,230,598 - 6,344,785	USDR internal gene	This study
DN52718	GTTGCCACAGTGATGGTGTC	TTCTCCGTGAAAGGGGTATG	190	Female	Desmarestia herbacea	mRNA_D-herbacea_F_contig126.1771.1	Chr03_female: 11,231,088 – 11,320,774	USDR internal gene	This study
DN47830	CACCGTGGGAACTAGGAAAA	TCCATACCCGCATAAAGCTC	180	Female	Desmarestia herbacea	mRNA_D-herbacea_F_contig179.4123.1	Chr03_female: 8,697,787 – 8,989,999	USDR internal gene	This study
Des.8001	TGTGTTGGTGCGTTTACGTG	AGTTTCACACGCCCATCTTC	200	Male	Desmarestia herbacea	mRNA_D-herbacea_M_contig98.16181.1	Chr03: 10,398,867 – 10,575,613	VSDR internal gene	This study
Des.1595	GGCTTTCGCTAATAAGGCTGT	CTAACATCGCATGGCAACAC	180	Male	Desmarestia herbacea	mRNA_D-herbacea_M_contig331.8898.1	Chr03: 5,685,688 – 5,957,543	VSDR internal gene	This study
Sprom1.177	CCGAAGTCTTGGCTTTGCTT	CGTGTCCGGAAATCAAGTCC	410	Male	Scytosiphon promiscuus	mRNA_S-promiscuus_M_contig1.177.1	Chr13: 6,129,031 – 6,159,060	VSDR gene at the border with PAR2	This study
Sprom1.177_2	GTGCGAATCGGGTTGAAAGT	TCTTTCCTGCCCTCGATCTC	230	Male	Scytosiphon promiscuus	mRNA_S-promiscuus_M_contig1.177.1	Chr13: 6,129,031 – 6,159,060	VSDR gene at the border with PAR2	This study
Sprom1.138	ACATGATGCTGTCTCGAGGG	AAGCAGCCTATCTTCCACCA	230	Male	Scytosiphon promiscuus	mRNA_S-promiscuus_M_contig1.138.1	Chr13: 4,795,133 – 4,842,091	VSDR gene at the border with PAR1	This study
Sprom1.138_2	CCCGTGAATCAACTGCAGTC	CACATTGCGCTCGGTTGG	200	Male	Scytosiphon promiscuus	mRNA_S-promiscuus_M_contig1.138.1	Chr13: 4,795,133 – 4,842,091	VSDR gene at the border with PAR1	This study
Slom‐13_1840	CGGGACGTGAATAAGTTCGT	TCTCCATTTTCACCGTCCTC	260	Male	Scytosiphon promiscuus	mRNA_S-promiscuus_M_contig1.149.1	Chr13: 5,136,992 – 5,161,516	VSDR internal gene	This study
up68_16	CATGGAAAACACAGGCCCTC	CCATCTTCCACACCTTCCCT	350	Male	Undaria pinatifida	Upin_00015662	Chr23: 23,513,257 – 23,851,976	VSDR internal gene	Lipinska et al; 2015; Plos One
68_58ex3-5	TCCCTATGCAAGACTCGAGC	CTGGTTGCAGATCTCGCTTG	950	Male	Undaria pinatifida	Upin_00015505	Chr23: 27,297,948 – 27,465,378	VSDR border, end of chromosome 23	Lipinska et al; 2015; Plos One
Up1410m2	AGGCACTCGTGTTTGCTTCT	CAGACTGCCAGAACGATCAA	400	Male	Undaria pinatifida	Upin_00015477	Chr23: 19,212,303 – 19,215,533	VSDR internal gene	This study
Up1840m1	AATGAAACAATGCCCAAAGC	AAACACCTTTGGGTTGCTTG	400	Male	Undaria pinatifida	Upin_00015651	Chr23: 22,378,011 – 22,379,615	VSDR internal gene	This study
Up1840m2	CGTCAGATATCGACCCCTGT	GGAGGATCATTCTTGGCGTA	200	Male	Undaria pinatifida	Upin_00015651	Chr23: 22,378,011 – 22,379,615	VSDR internal gene	This study
up15606	GTGCGATGGGCTTTCATT	CCTGAGAGGTCGTTCTCATGT	160	Male	Undaria pinatifida	Upin_00015606	Chr23: 14,036,636 – 14,066,700	VSDR internal gene	This study
up15610	ACTGGCGATCGTTGGTAAAC	CTCGTTCCGTGGGTGTATCT	330	Male	Undaria pinatifida	Upin_00015610	Chr23: 14,431,313 – 14,455,466	VSDR internal gene	This study
up15463	CAGCGGATACGGCTAATCTC	ACAGGTGAAGGGTCTGGATG	1200	Male	Undaria pinatifida	Upin_00015463	Chr23: 14,466,250 – 14,487,371	VSDR internal gene	This study
Upin1710_1	TCAGATCCTGGCGAATAACC	TGCCAGACACACCCTGTAGA	250	Male	Undaria pinatifida	Upin_00002461	HiC_scaffold_100.g14107: 93312 – 98401	VSDR internal gene	This study
Up1810m3	AAATGCATCTGCCCTTCATC	CACAAAACAAAAACCTGC	200	Male	Undaria pinatifida	Upin_00015795	Chr23: 16,807,454 – 16,814,323	VSDR internal gene	This study
Examples of PCR gels fror sex markers

## Sheet: Table_S2
Supplementary Table 2. Gametologs and sex-specific genes for the male and female SDR in Ectocarpus sp. 7 and Desmarestia herbacea.
Species	sex	gene	Status	Ortholog label	Comment		Color code
Desmarestia herbacea	female	mRNA_D-herbacea_F_contig1196.1358_mRNA_D-herbacea_F_contig126.1773_mRNA_D-herbacea_F_contig126.1774	sex-specific	Desma_33	Not found in Ectocarpus		Orthologs have same status in both species (gametolog or sex specific)
Desmarestia herbacea	female	mRNA_D-herbacea_F_contig126.1771	sex-specific	Desma_34	Not found in Ectocarpus		Orthologs have different status in both species (gametolog or sex specific)
Desmarestia herbacea	female	mRNA_D-herbacea_F_contig126.1772	gametolog	Desma_5	Expansion of SDR boundaries in Desmarestia		Gene in the SDR is not shared with the other species
Desmarestia herbacea	female	mRNA_D-herbacea_F_contig156.3200	sex-specific	Desma_24	Not found in Ectocarpus
Desmarestia herbacea	female	mRNA_D-herbacea_F_contig156.3201	sex-specific	Desma_25	Not found in Ectocarpus
Desmarestia herbacea	female	mRNA_D-herbacea_F_contig179.4121	sex-specific	changed_1	Lost in Desmarestia V-SDR
Desmarestia herbacea	female	mRNA_D-herbacea_F_contig179.4123	gametolog	Desma_6	Expansion of SDR boundaries in Desmarestia
Desmarestia herbacea	female	mRNA_D-herbacea_F_contig202.5106_mRNA_D-herbacea_F_contig202.5108	sex-specific	changed_4	Lost in Desmarestia V-SDR
Desmarestia herbacea	female	mRNA_D-herbacea_F_contig202.5107	sex-specific	Desma_26	Not found in Ectocarpus
Desmarestia herbacea	female	mRNA_D-herbacea_F_contig206.5231	gametolog	Desma_7	Expansion of SDR boundaries in Desmarestia
Desmarestia herbacea	female	mRNA_D-herbacea_F_contig206.5232	gametolog	Desma_8	Expansion of SDR boundaries in Desmarestia
Desmarestia herbacea	female	mRNA_D-herbacea_F_contig206.5234	sex-specific	Desma_27	Not found in Ectocarpus
Desmarestia herbacea	female	mRNA_D-herbacea_F_contig206.5236	gametolog	conserved_5	both gametologs
Desmarestia herbacea	female	mRNA_D-herbacea_F_contig251.6854	sex-specific	Desma_28	Not found in Ectocarpus
Desmarestia herbacea	female	mRNA_D-herbacea_F_contig251.6857	gametolog	Desma_3	Expansion of SDR boundaries in Desmarestia
Desmarestia herbacea	female	mRNA_D-herbacea_F_contig318.8646	gametolog	Desma_4	Expansion of SDR boundaries in Desmarestia
Desmarestia herbacea	female	mRNA_D-herbacea_F_contig45.11423	gametolog	Desma_9	Expansion of SDR boundaries in Desmarestia
Desmarestia herbacea	female	mRNA_D-herbacea_F_contig544.12832	gametolog	conserved_2	both gametologs
Desmarestia herbacea	female	mRNA_D-herbacea_F_contig563.13047	sex-specific	conserved_7	both sex-specific
Desmarestia herbacea	female	mRNA_D-herbacea_F_contig67.14213	gametolog	Desma_1	Expansion of SDR boundaries in Desmarestia
Desmarestia herbacea	female	mRNA_D-herbacea_F_contig67.14214	sex-specific	Desma_29	Not found in Ectocarpus
Desmarestia herbacea	female	mRNA_D-herbacea_F_contig67.14216_mRNA_D-herbacea_F_contig67.14215	gametolog	Desma_2	Expansion of SDR boundaries in Desmarestia
Desmarestia herbacea	female	mRNA_D-herbacea_F_contig67.14217	gametolog	conserved_1	both gametologs
Desmarestia herbacea	female	mRNA_D-herbacea_F_contig67.14218	gametolog	conserved_3	both gametologs
Desmarestia herbacea	female	mRNA_D-herbacea_F_contig691.14439	sex-specific	Desma_30	Not found in Ectocarpus
Desmarestia herbacea	female	mRNA_D-herbacea_F_contig743.14856	sex-specific	Desma_31	Not found in Ectocarpus
Desmarestia herbacea	female	mRNA_D-herbacea_F_contig86.15844	sex-specific	Desma_32	Not found in Ectocarpus
Desmarestia herbacea	female	mRNA_D-herbacea_F_contig86.15846	gametolog	conserved_4	both gametologs
Desmarestia herbacea	female	mRNA_D-herbacea_F_contig238.6432.1_mRNA_D-herbacea_F_contig238.6433.1_mRNA_D-herbacea_F_contig238.6434	gametolog	Desma_10	Expansion of SDR boundaries in Desmarestia
Desmarestia herbacea	female	mRNA_D-herbacea_F_contig238.6435.1_mRNA_D-herbacea_F_contig238.6436	gametolog	Desma_11	Expansion of SDR boundaries in Desmarestia
Ectocarpus sp.7	female	Ec-13_sdr_f_0001.1	sex-specific	Ecto_9	Not found in Desmarestia
Ectocarpus sp.7	female	Ec-13_sdr_f_0002.1	sex-specific	Ecto_10	Not found in Desmarestia
Ectocarpus sp.7	female	Ec-13_sdr_f_0003.1	sex-specific	Ecto_11	Not found in Desmarestia
Ectocarpus sp.7	female	Ec-13_sdr_f_0007.1	sex-specific	conserved_7	both sex-specific
Ectocarpus sp.7	female	Ec-13_sdr_f_0011.1	sex-specific	Ecto_12	Not found in Desmarestia
Ectocarpus sp.7	female	Ec-13_sdr_f_0014.1	gametolog	conserved_2	both gametologs
Ectocarpus sp.7	female	Ec-13_sdr_f_0015.1	gametolog	conserved_5	both gametologs
Ectocarpus sp.7	female	Ec-13_sdr_f_0017.1	gametolog	Ecto_2	Expansion of SDR boundaries in Ectocarpales
Ectocarpus sp.7	female	Ec-13_sdr_f_0019.1	gametolog	conserved_1	both gametologs
Ectocarpus sp.7	female	Ec-13_sdr_f_0020.1	gametolog	changed_2	Lost in Desmarestia SDRs
Ectocarpus sp.7	female	Ec-13_sdr_f_0022.1	sex-specific	Ecto_13	Not found in Desmarestia
Ectocarpus sp.7	female	Ec-13_sdr_f_0026.1	sex-specific	Ecto_14	Not found in Desmarestia
Ectocarpus sp.7	female	Ec-13_sdr_f_0027.1	gametolog	changed_4	Lost in Desmarestia V-SDR
Ectocarpus sp.7	female	Ec-13_sdr_f_0029.1	gametolog	changed_1	Lost in Desmarestia V-SDR
Ectocarpus sp.7	female	Ec-13_sdr_f_0031.1	gametolog	conserved_3	both gametologs
Ectocarpus sp.7	female	Ec-13_sdr_f_0033.1	gametolog	Ecto_8	Expansion of SDR boundaries in Ectocarpales
Ectocarpus sp.7	female	Ec-13_sdr_f_0034.1	gametolog	conserved_4	both gametologs
Ectocarpus sp.7	female	Ec-13_sdr_f_0035.1	gametolog	changed_3	Lost in Desmarestia U-SDR
Desmarestia herbacea	male	mRNA_D-herbacea_M_contig102.448.1	sex-specific (viral insertion)	NA	NA
Desmarestia herbacea	male	mRNA_D-herbacea_M_contig102.449.1	sex-specific (viral insertion)	NA	NA
Desmarestia herbacea	male	mRNA_D-herbacea_M_contig102.450.1	sex-specific (viral insertion)	NA	NA
Desmarestia herbacea	male	mRNA_D-herbacea_M_contig102.451.1	sex-specific (viral insertion)	NA	NA
Desmarestia herbacea	male	mRNA_D-herbacea_M_contig102.452.1	sex-specific (viral insertion)	NA	NA
Desmarestia herbacea	male	mRNA_D-herbacea_M_contig102.453.1	sex-specific (viral insertion)	NA	NA
Desmarestia herbacea	male	mRNA_D-herbacea_M_contig102.454.1	sex-specific (viral insertion)	NA	NA
Desmarestia herbacea	male	mRNA_D-herbacea_M_contig102.455.1	sex-specific (viral insertion)	NA	NA
Desmarestia herbacea	male	mRNA_D-herbacea_M_contig102.456.1	sex-specific (viral insertion)	NA	NA
Desmarestia herbacea	male	mRNA_D-herbacea_M_contig102.457.1	sex-specific (viral insertion)	NA	NA
Desmarestia herbacea	male	mRNA_D-herbacea_M_contig102.458.1	sex-specific (viral insertion)	NA	NA
Desmarestia herbacea	male	mRNA_D-herbacea_M_contig102.459.1	sex-specific (viral insertion)	NA	NA
Desmarestia herbacea	male	mRNA_D-herbacea_M_contig102.462.1	sex-specific	Desma_12	Desmarestia TRG
Desmarestia herbacea	male	mRNA_D-herbacea_M_contig102.463.1	sex-specific	Desma_13	Not found in Ectocarpus
Desmarestia herbacea	male	mRNA_D-herbacea_M_contig102.464.1	sex-specific	Desma_14	autosomal insertion in Desmarestia
Desmarestia herbacea	male	mRNA_D-herbacea_M_contig102.469.1	sex-specific	changed_3	Lost in Desmarestia U-SDR
Desmarestia herbacea	male	mRNA_D-herbacea_M_contig102.473.1	gametolog	conserved_2	both gametologs
Desmarestia herbacea	male	mRNA_D-herbacea_M_contig102.475.1	gametolog	conserved_5	both gametologs
Desmarestia herbacea	male	mRNA_D-herbacea_M_contig173.3970.1	sex-specific	Desma_15	autosomal insertion in Desmarestia
Desmarestia herbacea	male	mRNA_D-herbacea_M_contig237.6396.1	sex-specific (viral insertion)	NA	NA
Desmarestia herbacea	male	mRNA_D-herbacea_M_contig237.6397.1	sex-specific (viral insertion)	NA	NA
Desmarestia herbacea	male	mRNA_D-herbacea_M_contig237.6398.1	sex-specific (viral insertion)	NA	NA
Desmarestia herbacea	male	mRNA_D-herbacea_M_contig238.6410.1	gametolog	Desma_1	Expansion of SDR boundaries in Desmarestia
Desmarestia herbacea	male	mRNA_D-herbacea_M_contig238.6411.1	gametolog	Desma_2	Expansion of SDR boundaries in Desmarestia
Desmarestia herbacea	male	mRNA_D-herbacea_M_contig312.8450.1	gametolog	Desma_3	Expansion of SDR boundaries in Desmarestia
Desmarestia herbacea	male	mRNA_D-herbacea_M_contig315.8475.1	sex-specific	Desma_16	Desmarestia TRG
Desmarestia herbacea	male	mRNA_D-herbacea_M_contig316.8485.1	gametolog	Desma_4	Expansion of SDR boundaries in Desmarestia
Desmarestia herbacea	male	mRNA_D-herbacea_M_contig331.8898.1	sex-specific	Desma_17	Expansion of SDR boundaries in Desmarestia
Desmarestia herbacea	male	mRNA_D-herbacea_M_contig331.8900.1	sex-specific	Desma_18	autosomal insertion in Desmarestia
Desmarestia herbacea	male	mRNA_D-herbacea_M_contig367.9464.1	gametolog	Desma_5	Expansion of SDR boundaries in Desmarestia
Desmarestia herbacea	male	mRNA_D-herbacea_M_contig367.9465.1	sex-specific	Desma_19	Desmarestia TRG
Desmarestia herbacea	male	mRNA_D-herbacea_M_contig367.9466.1	gametolog	Desma_6	Expansion of SDR boundaries in Desmarestia
Desmarestia herbacea	male	mRNA_D-herbacea_M_contig402.10334.1	gametolog	conserved_1	both gametologs
Desmarestia herbacea	male	mRNA_D-herbacea_M_contig511.12141.1	sex-specific	Desma_20	autosomal insertion in Desmarestia
Desmarestia herbacea	male	mRNA_D-herbacea_M_contig554.12696.1	gametolog	Desma_7	Expansion of SDR boundaries in Desmarestia
Desmarestia herbacea	male	mRNA_D-herbacea_M_contig554.12697.1	gametolog	Desma_8	Expansion of SDR boundaries in Desmarestia
Desmarestia herbacea	male	mRNA_D-herbacea_M_contig60.13379.1	gametolog	Desma_9	Expansion of SDR boundaries in Desmarestia
Desmarestia herbacea	male	mRNA_D-herbacea_M_contig659.13784.1	sex-specific (viral insertion)	NA	NA
Desmarestia herbacea	male	mRNA_D-herbacea_M_contig659.13785.1	sex-specific (viral insertion)	NA	NA
Desmarestia herbacea	male	mRNA_D-herbacea_M_contig659.13786.1	sex-specific (viral insertion)	NA	NA
Desmarestia herbacea	male	mRNA_D-herbacea_M_contig659.13787.1	sex-specific (viral insertion)	NA	NA
Desmarestia herbacea	male	mRNA_D-herbacea_M_contig659.13788.1	sex-specific (viral insertion)	NA	NA
Desmarestia herbacea	male	mRNA_D-herbacea_M_contig964.16090.1	sex-specific	Desma_21	autosomal insertion in Desmarestia
Desmarestia herbacea	male	mRNA_D-herbacea_M_contig98.16168.1	sex-specific	Desma_22	Desmarestia TRG
Desmarestia herbacea	male	mRNA_D-herbacea_M_contig98.16169.1_mRNA_D-herbacea_M_contig98.16170.1	gametolog	Desma_10	Expansion of SDR boundaries in Desmarestia
Desmarestia herbacea	male	mRNA_D-herbacea_M_contig98.16171.1	gametolog	Desma_11	Expansion of SDR boundaries in Desmarestia
Desmarestia herbacea	male	mRNA_D-herbacea_M_contig98.16175.1	sex-specific	conserved_6	both sex-specific
Desmarestia herbacea	male	mRNA_D-herbacea_M_contig98.16181.1	gametolog	conserved_4	both gametologs
Desmarestia herbacea	male	mRNA_D-herbacea_M_contig98.16184.1	sex-specific	Desma_23	Not found in Ectocarpus
Desmarestia herbacea	male	mRNA_D-herbacea_M_contig315.8476.1_mRNA_D-herbacea_M_contig315.8477.1	gametolog	conserved_3	both gametologs
Ectocarpus sp.7	male	Ec-13_001710.1	gametolog	conserved_1	both gametologs
Ectocarpus sp.7	male	Ec-13_001750.1	sex-specific	conserved_6	both sex-specific
Ectocarpus sp.7	male	Ec-13_001770.1	sex-specific	Ecto_1	autosomal insertion in Ectocarpales
Ectocarpus sp.7	male	Ec-13_001800.1	gametolog	changed_1	Lost in Desmarestia V-SDR
Ectocarpus sp.7	male	Ec-13_001810.1	gametolog	conserved_3	both gametologs
Ectocarpus sp.7	male	Ec-13_001830.1	gametolog	Ecto_2	Expansion of SDR boundaries in Ectocarpales
Ectocarpus sp.7	male	Ec-13_001840.1	gametolog	changed_2	Lost in Desmarestia SDRs
Ectocarpus sp.7	male	Ec-13_001870.1	sex-specific	Ecto_3	Ectocarpus TRG
Ectocarpus sp.7	male	Ec-13_001890.1	sex-specific	Ecto_4	autosomal insertion in Ectocarpus
Ectocarpus sp.7	male	Ec-13_001910.1	gametolog	conserved_4	both gametologs
Ectocarpus sp.7	male	Ec-13_001930.1	sex-specific	Ecto_5	Expansion of SDR boundaries in Ectocarpus
Ectocarpus sp.7	male	Ec-13_001950.1	gametolog	conserved_5	both gametologs
Ectocarpus sp.7	male	Ec-13_001980.1	sex-specific	Ecto_6	Expansion of SDR boundaries in Ectocarpales
Ectocarpus sp.7	male	Ec-13_001990.1	gametolog	changed_3	Lost in Desmarestia U-SDR
Ectocarpus sp.7	male	Ec-13_002010.1	gametolog	changed_4	Lost in Desmarestia V-SDR
Ectocarpus sp.7	male	Ec-13_002030.1	sex-specific	Ecto_7	autosomal insertion in Ectocarpus
Ectocarpus sp.7	male	Ec-13_002060.1	gametolog	Ecto_8	Expansion of SDR boundaries in Ectocarpales
Ectocarpus sp.7	male	Ec-13_002070.1	gametolog	conserved_2	both gametologs

## Sheet: Table_S3
Supplementary Table 3. Ks values of the SDR gametologs of Ectocarpus sp. 7 and Desmarestia herbacea, and their inferred acquisition into the SDR based on ancestral state reconstruction. * indicates gametologs derived from SDR expansion into the PAR in Desmarestia herbacea
Ectocarpus sp. 7
Gametolog V	Gametolog U	Ks	inferred acquisition into SDR
Ec-13_001840.1	Ec-13_sdr_f_0020.1	4.87596	Phaeophyceae
Ec-13_002060.1	Ec-13_sdr_f_0033.1	3.59355	Ectocarpales
Ec-13_001810.1	Ec-13_sdr_f_0031.1	3.34869	Phaeophyceae
Ec-13_001990.1	Ec-13_sdr_f_0035.1	1.69784	Phaeophyceae
Ec-13_001710.1	Ec-13_sdr_f_0019.1	1.6972	Phaeophyceae
Ec-13_001950.1	Ec-13_sdr_f_0015.1	1.58567	Phaeophyceae
Ec-13_001800.1	Ec-13_sdr_f_0029.1	1.54019	Ectocarpales
Ec-13_002010.1	Ec-13_sdr_f_0027.1	1.47528	Ectocarpales
Ec-13_002070.1	Ec-13_sdr_f_0014.1	1.28764	Ectocarpus sp. 7
Ec-13_001910.1	Ec-13_sdr_f_0034.1	0.750792	Phaeophyceae
Ec-13_001830.1	Ec-13_sdr_f_0017.1	0.635137	Ectocarpales
Desmarestia herbacea
Gametolog V	Gametolog U	Ks	inferred acquisition into SDR
mRNA_D-herbacea_M_contig102.475.1	mRNA_D-herbacea_F_contig206.5236.1	4.07069	Phaeophyceae
mRNA_D-herbacea_M_contig102.473.1	mRNA_D-herbacea_F_contig544.12832.1	2.33311	Desmarestia herbacea*
mRNA_D-herbacea_M_contig315.8476.1	mRNA_D-herbacea_F_contig67.14218.1	2.03008	Phaeophyceae
mRNA_D-herbacea_M_contig60.13379.1	mRNA_D-herbacea_F_contig45.11423.1	1.80241	Desmarestia herbacea*
mRNA_D-herbacea_M_contig98.16181.1	mRNA_D-herbacea_F_contig86.15846.1	1.7007	Phaeophyceae
mRNA_D-herbacea_M_contig402.10334.1	mRNA_D-herbacea_F_contig67.14217.1	1.69124	Phaeophyceae
mRNA_D-herbacea_M_contig367.9466.1	mRNA_D-herbacea_F_contig179.4123.1	1.27404	Desmarestia herbacea*
mRNA_D-herbacea_M_contig98.16170.1	mRNA_D-herbacea_F_contig238.6432.1	0.909652	Desmarestia herbacea*
mRNA_D-herbacea_M_contig98.16171.1	mRNA_D-herbacea_F_contig238.6436.1	0.840097	Desmarestia herbacea*
mRNA_D-herbacea_M_contig367.9464.1	mRNA_D-herbacea_F_contig126.1772.1	0.719657	Desmarestia herbacea*
mRNA_D-herbacea_M_contig316.8485.1	mRNA_D-herbacea_F_contig318.8646.1	0.65218	Desmarestia herbacea*
mRNA_D-herbacea_M_contig238.6411.1	mRNA_D-herbacea_F_contig67.14213.1	0.575889	Desmarestia herbacea*
mRNA_D-herbacea_M_contig238.6410.1	mRNA_D-herbacea_F_contig67.14216.1	0.483942	Desmarestia herbacea*
mRNA_D-herbacea_M_contig312.8450.1	mRNA_D-herbacea_F_contig251.6857.1	0.482055	Desmarestia herbacea*
mRNA_D-herbacea_M_contig554.12696.1	mRNA_D-herbacea_F_contig206.5231.1	0.048267	Desmarestia herbacea*
mRNA_D-herbacea_M_contig554.12697.1	mRNA_D-herbacea_F_contig206.5232.1	0.0188549	Desmarestia herbacea*

## Sheet: Table_S4
Supplementary Table 4. SDR expansion into the PAR in Desmarestia herbacea and the fate of the newly sex-linked genes. The two transcription factors are highlighted in bold.
Ectocarpus gene	Ectocarpus genomic location	Phylostratum	D. herbacea Male ortholog	D. herbacea Female ortholog	Status in D. herbacea	Predicted function in Ectocarpus
Ec-13_001420	PAR1	cellular organisms	mRNA_D-herbacea_M_contig312.8450.1	mRNA_D-herbacea_F_contig251.6857	Gametolog	Protein phosphatase 2C (PP2C)-like domain
Ec-13_001410	PAR1	Ochrophyta	mRNA_D-herbacea_F_contig67.14216_mRNA_D-herbacea_F_contig67.14215	mRNA_D-herbacea_M_contig238.6410.1	Gametolog	WD40/YVTN repeat-like-containing domain
Ec-13_001400	PAR1	cellular organisms	mRNA_D-herbacea_M_contig163.3530.1	mRNA_D-herbacea_F_contig596.13467	PAR gene	Voltage-dependent anion channel
Ec-13_001390	PAR1	cellular organisms	mRNA_D-herbacea_M_contig10.247.1	mRNA_D-herbacea_F_contig143.2567.1	Autosomal gene, chr21	cAMP/cGMP-dependent protein kinase
Ec-13_002090	PAR2	cellular organisms	mRNA_D-herbacea_M_contig367.9464.1	mRNA_D-herbacea_F_contig126.1772	Gametolog	Conserved hypothetical protein
Ec-13_002100	PAR2	cellular organisms	mRNA_D-herbacea_M_contig554.12697.1	mRNA_D-herbacea_F_contig206.5232	Gametolog	PBipA, plastid GTPase BipA/TypA
Ec-13_002110	PAR2	Eukaryota	mRNA_D-herbacea_M_contig331.8898.1	NA	Male specific	SANT/Myb domain transcription factor
Ec-13_002120	PAR2	Eukaryota	NA	mRNA_D-herbacea_F_contig86.15844	Female specific	Chromosome segregation ATPases
Ec-13_002130	PAR2	Fucophycidae	mRNA_D-herbacea_M_contig60.13379.1	mRNA_D-herbacea_F_contig45.11423	Gametolog	hypothetical protein
Ec-00_009290	PAR2	cellular organisms			Gametolog	Heat shock protein 70
Ec-00_009280	PAR2	Ectocarpus genus	NA	NA		hypothetical protein
Ec-00_009270	PAR2	Ectocarpus genus	NA	NA		hypothetical protein
Ec-13_002250	PAR2	Ectocarpus genus	NA	NA		hypothetical protein
Ec-13_002240	PAR2	Ectocarpus genus	NA	NA		hypothetical protein
Ec-13_002220	PAR2	cellular organisms	mRNA_D-herbacea_M_contig98.16171.1	mRNA_D-herbacea_F_contig238.6435.1_mRNA_D-herbacea_F_contig238.6436	Gametolog	Nucleic acid-binding, OB-fold
Ec-13_002210	PAR2	Ectocarpus genus	NA	NA		hypothetical protein
Ec-13_002200	PAR2	Ectocarpus genus	NA	NA		hypothetical protein
Ec-13_002190	PAR2	FDI clade	mRNA_D-herbacea_M_contig98.16169.1_mRNA_D-herbacea_M_contig98.16170.1	mRNA_D-herbacea_F_contig238.6432.1_mRNA_D-herbacea_F_contig238.6433.1_mRNA_D-herbacea_F_contig238.6434	Gametolog	hypothetical protein
Ec-13_002180	PAR2	FDI clade			Gametolog	hypothetical protein
Ec-13_002170	PAR2	cellular organisms	mRNA_D-herbacea_M_contig244.6574.1	mRNA_D-herbacea_F_contig106.619.1	Autosomal gene, chr6	PFfh, plastid Ffh subunit of the signal recognition particle
Ec-13_002160	PAR2	cellular organisms	mRNA_D-herbacea_M_contig316.8485.1	mRNA_D-herbacea_F_contig318.8646	Gametolog	Threonine synthase
Ec-13_002150	PAR2	Phaeophycea and Schizocladia	mRNA_D-herbacea_M_contig554.12696.1	mRNA_D-herbacea_F_contig206.5231	Gametolog	expressed unknown protein
Ec-13_002140	PAR2	cellular organisms	mRNA_D-herbacea_M_contig554.12696.1	mRNA_D-herbacea_F_contig206.5231	Gametolog	Cation/H+ exchanger, CPA1 family

## Sheet: Table_S5
Supplementary Table 5. Orthogroup table for every V-SDR gene in the 5 dioicous species. The ortholog of each gene in each species can either be found in the V-SDR (V-SDR ortholog), in the pseudoautosomic region of the sex chromosome (PAR ortholog), in an autosome (Autosomal ortholog), or have no detectable ortholog. We included Fucus serratus to validate the position of each ortholog in the U/V-h…
OG	Ectocarpus sp7 gene ID	Scytosiphon promiscuus gene ID	Undaria pinnatifida gene ID	Desmarestia herbacea gene ID	Dictyota dichotoma gene ID	Fucus serratus gene ID	V-SDR gene aquisition	Ectocarpus sp7 status	S. promiscuus status	U. pinnatifida status	D. herbacea status	D. dichotoma status	F. serratus status	Ectocarpus ASR	Scytosiphon ASR	Undaria ASR	Desmarestia ASR	Dictyota ASR	ASR node 1	ASR node 2	ASR node 3	ASR node 4
OG0002029	Ec-13_001910.1	mRNA_S-promiscuus_M_contig1.162.1	Upin_00015505	mRNA_D-herbacea_M_contig98.16181.1	mRNA_D-dichotoma_M_contig25.8585.1	mRNA_F-serratus_M_contig4.12406.1	Ancestral V-SDR	V-SDR ortholog	V-SDR ortholog	V-SDR ortholog	V-SDR ortholog	V-SDR ortholog	U/V-homolog	1	1	1	1	1	1	1	1	1
OG0003212	Ec-13_001750.1	mRNA_S-promiscuus_M_contig1.143.1_mRNA_S-promiscuus_M_contig1.146.1	Upin_00015662	mRNA_D-herbacea_M_contig98.16175.1	mRNA_D-dichotoma_M_contig1001.107.1	mRNA_F-serratus_M_contig4.12383.1	Ancestral V-SDR	V-SDR ortholog	V-SDR ortholog	V-SDR ortholog	V-SDR ortholog	V-SDR ortholog	U/V-homolog	1	1	1	1	1	1	1	1	1
OG0004213	Ec-13_001710.1	mRNA_S-promiscuus_M_contig1.128.1	Upin_00002461	mRNA_D-herbacea_M_contig402.10334.1	mRNA_D-dichotoma_M_contig343.11674.1	mRNA_F-serratus_M_contig568.16017.1	Ancestral V-SDR	V-SDR ortholog	V-SDR ortholog	V-SDR ortholog	V-SDR ortholog	V-SDR ortholog	U/V-homolog	1	1	1	1	1	1	1	1	1
OG0006301	Ec-13_001810.1	mRNA_S-promiscuus_M_contig1.152.1	Upin_00015795	mRNA_D-herbacea_M_contig315.8476.1	NA	mRNA_F-serratus_M_contig4.12399.1	Ancestral V-SDR	V-SDR ortholog	V-SDR ortholog	V-SDR ortholog	V-SDR ortholog	No ortholog	U/V-homolog	1	1	1	1	0	1	1	1	1
OG0000622	Ec-13_001840.1	mRNA_S-promiscuus_M_contig1.149.1	Upin_00015651 Upin_00015828	NA	mRNA_D-dichotoma_M_contig427.13806.1	mRNA_F-serratus_M_contig4.12384.1 mRNA_F-serratus_M_contig4.12386.1 mRNA_F-serratus_M_contig4.12390.1 mRNA	Ancestral V-SDR	V-SDR ortholog	V-SDR ortholog	V-SDR ortholog	No ortholog	V-SDR ortholog	U/V-homolog	1	1	1	0	1	1	1	1	1
OG0003155	Ec-13_001950.1	mRNA_S-promiscuus_M_contig1.167.1	Upin_00027965	mRNA_D-herbacea_M_contig102.475.1	mRNA_D-dichotoma_M_contig621.17109.1	mRNA_F-serratus_M_contig4.12403.1	Ancestral V-SDR	V-SDR ortholog	V-SDR ortholog	Autosomal ortholog	V-SDR ortholog	V-SDR ortholog	U/V-homolog	1	1	0	1	1	1	1	1	1
OG0005850	Ec-13_001990.1	mRNA_S-promiscuus_M_contig1.176.1 mRNA_S-promiscuus_M_contig1.175.1	NA	mRNA_D-herbacea_M_contig102.469.1	NA	mRNA_F-serratus_M_contig4.12401.1	Ancestral V-SDR	V-SDR ortholog	V-SDR ortholog	No ortholog	V-SDR ortholog	No ortholog	U/V-homolog	1	1	0	1	0	1	1	1	1
OG0000718	Ec-13_001770.1	mRNA_S-promiscuus_M_contig1.157.1	Upin_00027186	NA	mRNA_D-dichotoma_M_contig1311.2419.1 mRNA_D-dichotoma_M_contig1311.2420.1	mRNA_F-serratus_M_contig181.5001.1 mRNA_F-serratus_M_contig181.5002.1	Autosomal duplication/translocation into the SDR	V-SDR ortholog	V-SDR ortholog	Autosomal ortholog	No ortholog	Autosomal ortholog	Autosomal ortholog	1	1	0	0	0	1	0	0	0
OG0009250	Ec-13_001830.1	mRNA_S-promiscuus_M_contig1.147.1 mRNA_S-promiscuus_M_contig1.150.1	NA	NA	mRNA_D-dichotoma_M_contig1212.1713.1	mRNA_F-serratus_M_contig4.12389.1	Expansion of SDR boundaries into the PAR	V-SDR ortholog	V-SDR ortholog	No ortholog	No ortholog	Autosomal ortholog	U/V-homolog	1	1	0	0	0	1	0	0	0
OG0009348	Ec-13_001800.1	mRNA_S-promiscuus_M_contig1.154.1	Upin_00011991	NA (but genale gametolog present mRNA_D-herbacea_F_contig179.4121.1)	NA	mRNA_F-serratus_M_contig4.12393.1	Expansion of SDR boundaries into the PAR	V-SDR ortholog	V-SDR ortholog	Autosomal ortholog	No ortholog	No ortholog	U/V-homolog	1	1	0	0	0	1	0	0	0
OG0012816	Ec-13_001980.1	mRNA_S-promiscuus_M_contig1.169.1	NA	NA	NA	mRNA_F-serratus_M_contig1056.575.1	Expansion of SDR boundaries into the PAR	V-SDR ortholog	V-SDR ortholog	No ortholog	No ortholog	No ortholog	U/V-homolog	1	1	0	0	0	1	0	0	0
OG0012818	Ec-13_002060.1	mRNA_S-promiscuus_M_contig1.164.1 mRNA_S-promiscuus_M_contig1.166.1	NA	NA	NA	mRNA_F-serratus_M_contig4.12405.1	Expansion of SDR boundaries into the PAR	V-SDR ortholog	V-SDR ortholog	No ortholog	No ortholog	No ortholog	U/V-homolog	1	1	0	0	0	1	0	0	0
OG0013818	Ec-13_002010.1	mRNA_S-promiscuus_M_contig1.159.1_mRNA_S-promiscuus_M_contig1.160.1	NA	NA (but genale gametolog present mRNA_D-herbacea_F_contig202.5106.1)	mRNA_D-dichotoma_M_contig1108.936.1 mRNA_D-dichotoma_M_contig2818.9735.1	NA	Autosomal duplication/translocation into the SDR	V-SDR ortholog	V-SDR ortholog	No ortholog	No ortholog	Autosomal ortholog	No ortholog	1	1	0	0	0	1	0	0	0
OG0005851	Ec-13_002070.1	mRNA_S-promiscuus_M_contig67.16923.1	NA	mRNA_D-herbacea_M_contig102.473.1	mRNA_D-dichotoma_M_contig621.17110.1	mRNA_F-serratus_M_contig4.12402.1	Expansion of SDR boundaries into the PAR	V-SDR ortholog	PAR ortholog	No ortholog	V-SDR ortholog	V-SDR ortholog	U/V-homolog	1	0	0	1	1	0	0	0	0
OG0004426	Ec-13_002030.1	mRNA_S-promiscuus_M_contig13.2585.1	NA	NA	NA	NA	Autosomal duplication/translocation into the SDR	V-SDR ortholog	Autosomal ortholog	No ortholog	No ortholog	No ortholog	No ortholog	1	0	0	0	0	0	0	0	0
OG0007928	Ec-13_001490.1 Ec-13_001930.1	mRNA_S-promiscuus_M_contig1.121.1	NA	mRNA_D-herbacea_M_contig173.3949.1	mRNA_D-dichotoma_M_contig6.16856.1	mRNA_F-serratus_M_contig373.11811.1	Expansion of SDR boundaries into the PAR	V-SDR ortholog	PAR ortholog	No ortholog	PAR ortholog	Autosomal ortholog	U/V-homolog	1	0	0	0	0	0	0	0	0
OG0012714	Ec-13_001890.1	mRNA_S-promiscuus_M_contig14.2643.1	NA	NA	NA	NA	Autosomal duplication/translocation into the SDR	V-SDR ortholog	Autosomal ortholog	No ortholog	No ortholog	No ortholog	No ortholog	1	0	0	0	0	0	0	0	0
OG0026613	Ec-13_001870.1	NA	NA	NA	NA	NA	Taxonomically restricted gene	V-SDR ortholog	No ortholog	No ortholog	No ortholog	No ortholog	No ortholog	1	0	0	0	0	0	0	0	0
OG0001772	Ec-13_001410.1	mRNA_S-promiscuus_M_contig1.141.1	Upin_00015475	mRNA_D-herbacea_M_contig238.6410.1 and mRNA_D-herbacea_M_contig238.6411.1	mRNA_D-dichotoma_M_contig801.18881.1	mRNA_F-serratus_M_contig17.4497.1 mRNA_F-serratus_M_contig17.4499.1	Expansion of SDR boundaries into the PAR	PAR ortholog	V-SDR ortholog	V-SDR ortholog	V-SDR ortholog	V-SDR ortholog	U/V-homolog	0	1	1	2	1	0	0	0	0
OG0008542	Ec-13_002110.1	mRNA_S-promiscuus_M_contig1.138.1	Upin_00016050	mRNA_D-herbacea_M_contig331.8898.1	mRNA_D-dichotoma_M_contig68.17694.1	mRNA_F-serratus_M_contig2555.8221.1	Expansion of SDR boundaries into the PAR	PAR ortholog	V-SDR ortholog	V-SDR ortholog	V-SDR ortholog	V-SDR ortholog	Autosomal ortholog	0	1	1	1	1	0	0	0	0
OG0010266	Ec-13_002090.1	mRNA_S-promiscuus_M_contig1.177.1	NA	mRNA_D-herbacea_M_contig367.9464.1	mRNA_D-dichotoma_M_contig1260.2046.1 mRNA_D-dichotoma_M_contig1260.2043.1	NA	Expansion of SDR boundaries into the PAR	PAR ortholog	V-SDR ortholog	No ortholog	V-SDR ortholog	V-SDR ortholog	No ortholog	0	1	0	1	2	0	0	0	0
OG0001480	Ec-00_003870.1 Ec-00_004460.2 Ec-09_002410.1 Ec-21_002390.1	mRNA_S-promiscuus_M_contig1.161.1	Upin_00000669	mRNA_D-herbacea_M_contig109.833.1	mRNA_D-dichotoma_M_contig2051.6571.1 mRNA_D-dichotoma_M_contig5057.15416.1	NA	Autosomal duplication/translocation into the SDR	Autosomal ortholog	V-SDR ortholog	Autosomal ortholog	Autosomal ortholog	Autosomal ortholog	No ortholog	0	1	0	0	0	0	0	0	0
OG0003211	Ec-13_002220.1	mRNA_S-promiscuus_M_contig1.183.1	Upin_00015671	mRNA_D-herbacea_M_contig98.16171.1	mRNA_D-dichotoma_M_contig340.11595.1	mRNA_F-serratus_M_contig1056.578.1	Expansion of SDR boundaries into the PAR	PAR ortholog	PAR ortholog	V-SDR ortholog	V-SDR ortholog	V-SDR ortholog	U/V-homolog	0	0	1	1	1	0	0	0	0
OG0000157	Ec-00_003740.1	mRNA_S-promiscuus_M_contig16.3538.1 mRNA_S-promiscuus_M_contig9.19135.1	Upin_00000343 Upin_00005517 Upin_00015499 Upin_00019073 Upin_00023711 Upin_00025662 Upin_00026205 Upin_00027039 Upin_00029020	mRNA_D-herbacea_M_contig137.2269.1 mRNA_D-herbacea_M_contig168.3703.1 mRNA_D-herbacea_M_contig19.4521.1 mRNA_D-herbacea_M_contig21.5489.1 mRNA_D-herbacea_M_contig50.11950.1 mRNA_D-herbacea_M_contig511.12141.1 mRNA_D-herbacea_M_contig656.13782.1	mRNA_D-dichotoma_M_contig1.9.1 mRNA_D-dichotoma_M_contig1219.1761.1	rot_F-serratus_M_contig1446.3164.1 mRNA_F-serratus_M_contig1687.4426.1 mRNA_F-serratus_M_contig1687.4427.1 mRNA_F-serratus_M_contig2224.6931.1 mRNA_F-serratus_M_contig3286.10557.1 mRNA_F-serratus_M_contig3286.10559.1 mRNA_F-serratus_M_contig3806.11972.1 mRNA_F-serratus_M_contig7130.18346.1 mRNA_F-serratus_M_contig80.19362.1	Autosomal duplication/translocation into the SDR	Autosomal ortholog	Autosomal ortholog	V-SDR ortholog	V-SDR ortholog	Autosomal ortholog	Autosomal ortholog	0	0	1	1	0	0	0	0	0
OG0010267	Ec-11_003350.1	mRNA_S-promiscuus_M_contig10.1199.1	Upin_00015493	mRNA_D-herbacea_M_contig367.9466.1	NA	mRNA_F-serratus_M_contig1056.573.1	Expansion of SDR boundaries into the PAR	Autosomal ortholog	Autosomal ortholog	V-SDR ortholog	V-SDR ortholog	No ortholog	U/V-homolog	0	0	1	1	0	0	0	0	0
OG0011336	Ec-13_002190.1	NA	Upin_00015986	mRNA_D-herbacea_M_contig98.16170.1	NA	mRNA_F-serratus_M_contig319.10276.1	Expansion of SDR boundaries into the PAR	PAR ortholog	No ortholog	V-SDR ortholog	V-SDR ortholog	No ortholog	U/V-homolog	0	0	1	1	0	0	0	0	0
OG0013111	Ec-13_002180.1	NA	Upin_00015621	mRNA_D-herbacea_M_contig98.16169.1	NA	NA	Expansion of SDR boundaries into the PAR	PAR ortholog	No ortholog	V-SDR ortholog	V-SDR ortholog	No ortholog	No ortholog	0	0	1	1	0	0	0	0	0
OG0001787	NA	NA	Upin_00015504 and Upin_00015625	mRNA_D-herbacea_M_contig46.11222.1	mRNA_D-dichotoma_M_contig220.7337.1	NA	Autosomal translocations into the SDR	No ortholog	No ortholog	V-SDR ortholog	Autosomal ortholog	V-SDR ortholog	No ortholog	0	0	1	0	1	0	0	0	0
OG0007036	Ec-13_002530.1	mRNA_S-promiscuus_M_contig1.202.1	Upin_00015463	mRNA_D-herbacea_M_contig439.10879.1	mRNA_D-dichotoma_M_contig709.17987.1	mRNA_F-serratus_M_contig44.13431.1	Expansion of SDR boundaries into the PAR	PAR ortholog	PAR ortholog	V-SDR ortholog	PAR ortholog	V-SDR ortholog	U/V-homolog	0	0	1	0	1	0	0	0	0
OG0008093	Ec-13_000400.1	mRNA_S-promiscuus_M_contig58.15815.1	Upin_00015648 Upin_00016015 (gene duplication)	mRNA_D-herbacea_M_contig163.3526.1	mRNA_D-dichotoma_M_contig2991.10328.1	NA	Expansion of SDR boundaries into the PAR	PAR ortholog	PAR ortholog	V-SDR ortholog	PAR ortholog	V-SDR ortholog	No ortholog	0	0	1	0	1	0	0	0	0
OG0009224	Ec-13_001530.1 Ec-13_001540.1	mRNA_S-promiscuus_M_contig1.116.1	Upin_00015803	NA	mRNA_D-dichotoma_M_contig177.5124.1	mRNA_F-serratus_M_contig373.11809.1	Expansion of SDR boundaries into the PAR	PAR ortholog	PAR ortholog	V-SDR ortholog	No ortholog	V-SDR ortholog	U/V-homolog	0	0	1	0	1	0	0	0	0
OG0000231	NA	NA	Upin_00015487	mRNA_D-herbacea_M_contig235.6369.1 mRNA_D-herbacea_M_contig337.8960.1	mRNA_D-dichotoma_M_contig1075.660.1 mRNA_D-dichotoma_M_contig1139.1155.1 mRNA_D-dichotoma_M_contig1139.1156.1 mRNA_D-dichotoma_M_contig1348.2625.1 mRNA_D-dichotoma_M_contig155.3861.1 mRNA_D-dichotoma_M_contig1578.4010.1 mRNA_D-dichotoma_M_contig1657.4543.1 mRNA_D-dichotoma_M_contig1700.4786.1 mRNA_D-dichotoma_M_contig224.7497.1 mRNA_D-dichotoma_M_contig2268.7601.1 mRNA_D-dichotoma_M_contig2282.76…	mRNA_F-serratus_M_contig101.202.1 mRNA_F-serratus_M_contig812.19527.1	Autosomal duplication/translocation into the SDR	No ortholog	No ortholog	V-SDR ortholog	Autosomal ortholog	Autosomal ortholog	Autosomal ortholog	0	0	1	0	0	0	0	0	0
OG0000253	NA	mRNA_S-promiscuus_M_contig34.10769.1	Upin_00015469 Upin_00015618 Upin_00015619	mRNA_D-herbacea_M_contig141.2474.1	mRNA_D-dichotoma_M_contig1015.220.1 mRNA_D-dichotoma_M_contig102.260.1 mRNA_D-dichotoma_M_contig1048.475.1 mRNA_D-dichotoma_M_contig1208.1682.1 mRNA_D-dichotoma_M_contig155.3867.1 mRNA_D-dichotoma_M_contig2491.8554.1 mRNA_D-dichotoma_M_contig2513.8646.1 mRNA_D-dichotoma_M_contig300.10428.1 mRNA_D-dichotoma_M_contig3103.10755.1 mRNA_D-dichotoma_M_contig3135.10842.1 mRNA_D-dichotoma_M_contig3228.11…	mRNA_F-serratus_M_contig224.6990.1 mRNA_F-serratus_M_contig4319.13259.1 mRNA_F-serratus_M_contig434.13316.1 mRNA_F-serratus_M_contig5240.15290.1 mRNA_F-serratus_M_contig5428.15571.1 mRNA_F-serratus_M_contig6694.17701.1 mRNA_F-serratus_M_contig875.20112.1	Autosomal duplication/translocation into the SDR	No ortholog	Autosomal ortholog	V-SDR ortholog	Autosomal ortholog	Autosomal ortholog	Autosomal ortholog	0	0	1	0	0	0	0	0	0
OG0000497	Ec-00_006840.1 Ec-01_011510.2 Ec-05_001640.1 Ec-07_007640.1 Ec-07_007650.1	mRNA_S-promiscuus_M_contig12.2018.1 mRNA_S-promiscuus_M_contig12.2032.1 mRNA_S-promiscuus_M_contig84.18566.1 mRNA_S-promiscuus_M_contig84.18567.1	Upin_00015640 Upin_00015652	NA	NA	mRNA_F-serratus_M_contig1095.871.1 mRNA_F-serratus_M_contig28.8963.1 mRNA_F-serratus_M_contig6835.17885.1	Expansion of SDR boundaries into the PAR	Autosomal ortholog	PAR ortholog	V-SDR ortholog	No ortholog	No ortholog	U/V-homolog	0	0	1	0	0	0	0	0	0
OG0000594	Ec-00_004430.1	NA	Upin_00004753 Upin_00004755 Upin_00015612 Upin_00019332 Upin_00024085	mRNA_D-herbacea_M_contig114.1236.1 mRNA_D-herbacea_M_contig20.5125.1 mRNA_D-herbacea_M_contig661.13870.1 mRNA_D-herbacea_M_contig88.15545.1	NA	mRNA_F-serratus_M_contig2479.7882.1 mRNA_F-serratus_M_contig329.10578.1 mRNA_F-serratus_M_contig802.19427.1 mRNA_F-serratus_M_contig802.19428.1	Autosomal duplication/translocation into the SDR	Autosomal ortholog	No ortholog	V-SDR ortholog	Autosomal ortholog	No ortholog	Autosomal ortholog	0	0	1	0	0	0	0	0	0
OG0000759	Ec-04_001330.2 Ec-27_003620.1	mRNA_S-promiscuus_M_contig24.7155.1	Upin_00010993 Upin_00011233 Upin_00015679	mRNA_D-herbacea_M_contig152.3027.1 mRNA_D-herbacea_M_contig276.7497.1	mRNA_D-dichotoma_M_contig1545.3839.1	mRNA_F-serratus_M_contig112.1113.1 mRNA_F-serratus_M_contig6282.17130.1	Autosomal duplication/translocation into the SDR	Autosomal ortholog	Autosomal ortholog	V-SDR ortholog	Autosomal ortholog	Autosomal ortholog	Autosomal ortholog	0	0	1	0	0	0	0	0	0
OG0000777	Ec-13_000290.1	mRNA_S-promiscuus_M_contig58.15805.1	Upin_00015454 Upin_00015669	mRNA_D-herbacea_M_contig37.9510.1 mRNA_D-herbacea_M_contig37.9513.1 mRNA_D-herbacea_M_contig37.9514.1	mRNA_D-dichotoma_M_contig1153.1267.1	mRNA_F-serratus_M_contig212.6556.1	Expansion of SDR boundaries into the PAR	PAR ortholog	PAR ortholog	V-SDR ortholog	Autosomal ortholog	PAR ortholog	U/V-homolog	0	0	1	0	0	0	0	0	0
OG0000838	NA	mRNA_S-promiscuus_M_contig12.2016.1 mRNA_S-promiscuus_M_contig54.15525.1 mRNA_S-promiscuus_M_contig64.16828.1	Upin_00015413 Upin_00015464 Upin_00024131 Upin_00027034	NA	NA	mRNA_F-serratus_M_contig1749.4730.1 mRNA_F-serratus_M_contig5075.14966.1	Autosomal duplication/translocation into the SDR	No ortholog	PAR ortholog	V-SDR ortholog	No ortholog	No ortholog	Autosomal ortholog	0	0	1	0	0	0	0	0	0
OG0000840	Ec-19_005170.1 Ec-23_000240.1	mRNA_S-promiscuus_M_contig25.7224.1	Upin_00013856 Upin_00014016 Upin_00015470 Upin_00026169 Upin_00027031	NA	NA	NA	Autosomal duplication/translocation into the SDR	Autosomal ortholog	Autosomal ortholog	V-SDR ortholog	No ortholog	No ortholog	No ortholog	0	0	1	0	0	0	0	0	0
OG0001045	NA	NA	Upin_00015647 Upin_00019307 Upin_00025515 Upin_00026755 Upin_00029021	mRNA_D-herbacea_M_contig98.16183.1	NA	NA	Expansion of SDR boundaries into the PAR	No ortholog	No ortholog	V-SDR ortholog	PAR ortholog	No ortholog	No ortholog	0	0	1	0	0	0	0	0	0
OG0001350	Ec-00_003730.1 Ec-12_000720.1	mRNA_S-promiscuus_M_contig12.2130.1	Upin_00015676 Upin_00023678 Upin_00026087	mRNA_D-herbacea_M_contig130.1993.1	NA	mRNA_F-serratus_M_contig3215.10364.1 mRNA_F-serratus_M_contig7130.18345.1	Autosomal duplication/translocation into the SDR	Autosomal ortholog	PAR ortholog	V-SDR ortholog	Autosomal ortholog	No ortholog	Autosomal ortholog	0	0	1	0	0	0	0	0	0
OG0001708	Ec-08_006220.1 Ec-17_004370.1	mRNA_S-promiscuus_M_contig2.5622.1 mRNA_S-promiscuus_M_contig32.10321.1 mRNA_S-promiscuus_M_contig47.13982.1 mRNA_S-promiscuus_M_contig54.15508.1 mRNA_S-promiscuus_M_contig57.15752.1 mRNA_S-promiscuus_M_contig7.17056.1	Upin_00015462	NA	NA	NA	Autosomal duplication/translocation into the SDR	Autosomal ortholog	Autosomal ortholog	V-SDR ortholog	No ortholog	No ortholog	No ortholog	0	0	1	0	0	0	0	0	0
OG0001714	Ec-05_005650.1	mRNA_S-promiscuus_M_contig54.15524.1	Upin_00015770 Upin_00015975	NA	NA	NA	Autosomal duplication/translocation into the SDR	Autosomal ortholog	Autosomal ortholog	V-SDR ortholog	No ortholog	No ortholog	No ortholog	0	0	1	0	0	0	0	0	0
OG0002068	Ec-13_000710.1	mRNA_S-promiscuus_M_contig72.17657.1	Upin_00016033	mRNA_D-herbacea_M_contig146.2691.1	mRNA_D-dichotoma_M_contig654.17478.1	mRNA_F-serratus_M_contig473.14211.1	Expansion of SDR boundaries into the PAR	PAR ortholog	PAR ortholog	V-SDR ortholog	PAR ortholog	Autosomal ortholog	U/V-homolog	0	0	1	0	0	0	0	0	0
OG0002069	Ec-13_000660.1	mRNA_S-promiscuus_M_contig58.15837.1	Upin_00015614	mRNA_D-herbacea_M_contig146.2695.1	mRNA_D-dichotoma_M_contig254.8735.1	mRNA_F-serratus_M_contig1459.3241.1 mRNA_F-serratus_M_contig2670.8570.1	Expansion of SDR boundaries into the PAR	PAR ortholog	PAR ortholog	V-SDR ortholog	PAR ortholog	PAR ortholog	Autosomal ortholog	0	0	1	0	0	0	0	0	0
OG0002237	NA	NA	Upin_00000424 Upin_00000425 Upin_00016046 Upin_00024896 Upin_00024897 Upin_00024902	mRNA_D-herbacea_M_contig236.6393.1 mRNA_D-herbacea_M_contig236.6394.1 mRNA_D-herbacea_M_contig236.6395.1	NA	NA	Autosomal duplication/translocation into the SDR	No ortholog	No ortholog	V-SDR ortholog	Autosomal ortholog	No ortholog	No ortholog	0	0	1	0	0	0	0	0	0
OG0003607	Ec-13_000510.1 Ec-13_000580.1	mRNA_S-promiscuus_M_contig58.15829.1	Upin_00015636	mRNA_D-herbacea_M_contig345.9091.1	mRNA_D-dichotoma_M_contig27.9301.1	mRNA_F-serratus_M_contig473.14212.1	Expansion of SDR boundaries into the PAR	PAR ortholog	PAR ortholog	V-SDR ortholog	PAR ortholog	PAR ortholog	U/V-homolog	0	0	1	0	0	0	0	0	0
OG0004171	Ec-11_003050.1	mRNA_S-promiscuus_M_contig10.988.1	Upin_00007244 Upin_00015471	mRNA_D-herbacea_M_contig463.11258.1	mRNA_D-dichotoma_M_contig287.9907.1	mRNA_F-serratus_M_contig369.11714.1	Autosomal duplication/translocation into the SDR	Autosomal ortholog	Autosomal ortholog	V-SDR ortholog	Autosomal ortholog	Autosomal ortholog	Autosomal ortholog	0	0	1	0	0	0	0	0	0
OG0012078	NA	NA	Upin_00004754 Upin_00015615	NA	NA	mRNA_F-serratus_M_contig1165.1356.1 mRNA_F-serratus_M_contig1897.5443.1 mRNA_F-serratus_M_contig329.10579.1	Autosomal duplication/translocation into the SDR	No ortholog	No ortholog	V-SDR ortholog	No ortholog	No ortholog	Autosomal ortholog	0	0	1	0	0	0	0	0	0
OG0012990	NA	NA	Upin_00011195 Upin_00011196 Upin_00015667	NA	NA	mRNA_F-serratus_M_contig344.11035.1	Autosomal duplication/translocation into the SDR	No ortholog	No ortholog	V-SDR ortholog	No ortholog	No ortholog	Autosomal ortholog	0	0	1	0	0	0	0	0	0
OG0013139	NA	NA	Upin_00014669 Upin_00015481	mRNA_D-herbacea_M_contig43.10736.1	NA	NA	Autosomal duplication/translocation into the SDR	No ortholog	No ortholog	V-SDR ortholog	Autosomal ortholog	No ortholog	No ortholog	0	0	1	0	0	0	0	0	0
OG0014232	NA	NA	Upin_00010568 Upin_00015610 Upin_00020232	NA	NA	NA	Taxonomically restricted gene	No ortholog	No ortholog	V-SDR ortholog	No ortholog	No ortholog	No ortholog	0	0	1	0	0	0	0	0	0
OG0014931	NA	NA	Upin_00015987	NA	NA	NA	Taxonomically restricted gene	No ortholog	No ortholog	V-SDR ortholog	No ortholog	No ortholog	No ortholog	0	0	1	0	0	0	0	0	0
OG0016566	NA	NA	Upin_00007599 Upin_00015666	NA	NA	NA	Taxonomically restricted gene	No ortholog	No ortholog	V-SDR ortholog	No ortholog	No ortholog	No ortholog	0	0	1	0	0	0	0	0	0
OG0035433	NA	NA	Upin_00015467	NA	NA	NA	Autosomal duplication/translocation into the SDR	No ortholog	No ortholog	V-SDR ortholog	No ortholog	No ortholog	No ortholog	0	0	1	0	0	0	0	0	0
OG0035434	NA	NA	Upin_00015477	NA	NA	NA	Taxonomically restricted gene	No ortholog	No ortholog	V-SDR ortholog	No ortholog	No ortholog	No ortholog	0	0	1	0	0	0	0	0	0
OG0035436	NA	NA	Upin_00015486	NA	NA	NA	Expansion of SDR boundaries into the PAR (found ortholog in U/V-homolog of D. dudresnayi)	No ortholog	No ortholog	V-SDR ortholog	No ortholog	No ortholog	No ortholog	0	0	1	0	0	0	0	0	0
OG0035437	NA	NA	Upin_00015488	NA	NA	NA	Taxonomically restricted gene	No ortholog	No ortholog	V-SDR ortholog	No ortholog	No ortholog	No ortholog	0	0	1	0	0	0	0	0	0
OG0035438	NA	NA	Upin_00015489	NA	NA	NA	Autosomal duplication/translocation into the SDR	No ortholog	No ortholog	V-SDR ortholog	No ortholog	No ortholog	No ortholog	0	0	1	0	0	0	0	0	0
OG0035440	NA	NA	Upin_00015503	NA	NA	NA	Autosomal duplication/translocation into the SDR	No ortholog	No ortholog	V-SDR ortholog	No ortholog	No ortholog	No ortholog	0	0	1	0	0	0	0	0	0
OG0035448	NA	NA	Upin_00015620	NA	NA	NA	Autosomal duplication/translocation into the SDR	No ortholog	No ortholog	V-SDR ortholog	No ortholog	No ortholog	No ortholog	0	0	1	0	0	0	0	0	0
OG0035451	NA	NA	Upin_00015670	NA	NA	NA	Autosomal duplication/translocation into the SDR	No ortholog	No ortholog	V-SDR ortholog	No ortholog	No ortholog	No ortholog	0	0	1	0	0	0	0	0	0
OG0035459	NA	NA	Upin_00015816	NA	NA	NA	Autosomal duplication/translocation into the SDR	No ortholog	No ortholog	V-SDR ortholog	No ortholog	No ortholog	No ortholog	0	0	1	0	0	0	0	0	0
OG0000501	NA	NA	NA	mRNA_D-herbacea_M_contig1.158.1 mRNA_D-herbacea_M_contig102.460.1 mRNA_D-herbacea_M_contig102.464.1 mRNA_D-herbacea_M_contig102.467.1 mRNA_D-herbacea_M_contig31.8350.1 mRNA_D-herbacea_M_contig404.10349.1 mRNA_D-herbacea_M_contig75.14616.1 mRNA_D-herbacea_M_contig77.14721.1 mRNA_D-herbacea_M_contig77.14722.1 mRNA_D-herbacea_M_contig77.14724.1 mRNA_D-herbacea_M_contig964.16090.1 mRNA_D-herbacea_M_c…	NA	mRNA_F-serratus_M_contig1009.184.1 mRNA_F-serratus_M_contig2538.8142.1 mRNA_F-serratus_M_contig389.12175.1 mRNA_F-serratus_M_contig785.19102.1	Autosomal duplication/translocation into the SDR	No ortholog	No ortholog	No ortholog	V-SDR ortholog	No ortholog	Autosomal ortholog	0	0	0	3	0	0	0	0	0
OG0006120	Ec-13_002100.1	mRNA_S-promiscuus_M_contig1.137.1	Upin_00015455	mRNA_D-herbacea_M_contig554.12697.1	mRNA_D-dichotoma_M_contig613.17015.1	mRNA_F-serratus_M_contig4636.13983.1	Expansion of SDR boundaries into the PAR	PAR ortholog	PAR ortholog	PAR ortholog	V-SDR ortholog	V-SDR ortholog	Autosomal ortholog	0	0	0	1	1	0	0	0	0
OG0006302	Ec-13_002160.1	mRNA_S-promiscuus_M_contig1.181.1	Upin_00007334	mRNA_D-herbacea_M_contig316.8485.1	mRNA_D-dichotoma_M_contig25.8579.1	mRNA_F-serratus_M_contig1056.576.1	Expansion of SDR boundaries into the PAR	PAR ortholog	PAR ortholog	Autosomal ortholog	V-SDR ortholog	V-SDR ortholog	U/V-homolog	0	0	0	1	1	0	0	0	0
OG0009940	Ec-13_001420.1	mRNA_S-promiscuus_M_contig1.126.1	NA	mRNA_D-herbacea_M_contig312.8450.1	mRNA_D-dichotoma_M_contig128.2142.1	mRNA_F-serratus_M_contig2920.9454.1	Expansion of SDR boundaries into the PAR	PAR ortholog	PAR ortholog	No ortholog	V-SDR ortholog	V-SDR ortholog	U/V-homolog	0	0	0	1	1	0	0	0	0
OG0000121	Ec-05_000310.1	mRNA_S-promiscuus_M_contig46.13884.1	Upin_00000070 Upin_00006934 Upin_00007070 Upin_00007621 Upin_00014050 Upin_00014051 Upin_00014880 Upin_00015473 Upin_00017134 Upin_00018296 Upin_00018533 Upin_00018745 Upin_00019451 Upin_00020259 Upin_00022624 Upin_00025516 Upin_00026195 Upin_00026919 Upin_00027616	mRNA_D-herbacea_M_contig167.3679.1	NA	mRNA_F-serratus_M_contig1957.5719.1 mRNA_F-serratus_M_contig4194.12944.1	Autosomal duplication/translocation into the SDR	Autosomal ortholog	Autosomal ortholog	Autosomal ortholog	V-SDR ortholog	No ortholog	Autosomal ortholog	0	0	0	1	0	0	0	0	0
OG0000133	Ec-04_004690.1 Ec-11_005310.1 Ec-15_003140.1 Ec-24_002040.1 Ec-24_002330.1 Ec-24_002370.1	mRNA_S-promiscuus_M_contig22.6493.1 mRNA_S-promiscuus_M_contig22.6495.1 mRNA_S-promiscuus_M_contig46.13880.1 mRNA_S-promiscuus_M_contig46.13882.1 mRNA_S-promiscuus_M_contig46.13887.1 mRNA_S-promiscuus_M_contig59.15891.1	Upin_00009304 Upin_00025387 Upin_00025522 Upin_00025523	rot_D-herbacea_M_contig173.3966.1 mRNA_D-herbacea_M_contig173.3970.1 mRNA_D-herbacea_M_contig199.4802.1	mRNA_D-dichotoma_M_contig1352.2659.1 mRNA_D-dichotoma_M_contig3768.12549.1 mRNA_D-dichotoma_M_contig3963.13030.1	mRNA_F-serratus_M_contig17.4500.1 mRNA_F-serratus_M_contig17.4504.1 mRNA_F-serratus_M_contig17.4506.1 mRNA_F-serratus_M_contig17.4509.1 mRNA_F-serratus_M_contig415.12821.1	Autosomal duplication/translocation into the SDR	Autosomal ortholog	Autosomal ortholog	Autosomal ortholog	V-SDR ortholog	Autosomal ortholog	Autosomal ortholog	0	0	0	1	0	0	0	0	0
OG0000290	Ec-00_009290.1	mRNA_S-promiscuus_M_contig1.179.1 mRNA_S-promiscuus_M_contig2.5195.1 mRNA_S-promiscuus_M_contig8.17837.1	Upin_00007521 Upin_00021743 Upin_00022307	mRNA_D-herbacea_M_contig26.6937.1 mRNA_D-herbacea_M_contig60.13379.1 mRNA_D-herbacea_M_contig70.14234.1	mRNA_D-dichotoma_M_contig805.18912.1	mRNA_F-serratus_M_contig568.16016.1	Expansion of SDR boundaries into the PAR	PAR ortholog	PAR ortholog	Autosomal ortholog	V-SDR ortholog	PAR ortholog	U/V-homolog	0	0	0	1	0	0	0	0	0
OG0003248	Ec-13_002140.1 Ec-13_002150.1	mRNA_S-promiscuus_M_contig1.189.1	Upin_00015594	mRNA_D-herbacea_M_contig554.12696.1	mRNA_D-dichotoma_M_contig22.7312.1	mRNA_F-serratus_M_contig319.10279.1	Expansion of SDR boundaries into the PAR	PAR ortholog	PAR ortholog	PAR ortholog	V-SDR ortholog	Autosomal ortholog	U/V-homolog	0	0	0	1	0	0	0	0	0
OG0010597	NA	NA	Upin_00000130 Upin_00005439 Upin_00010753 Upin_00019252	mRNA_D-herbacea_M_contig331.8900.1	NA	NA	Autosomal duplication/translocation into the SDR	No ortholog	No ortholog	Autosomal ortholog	V-SDR ortholog	No ortholog	No ortholog	0	0	0	1	0	0	0	0	0
OG0016892	NA	NA	NA	mRNA_D-herbacea_M_contig102.462.1	NA	NA	Taxonomically restricted gene	No ortholog	No ortholog	No ortholog	V-SDR ortholog	No ortholog	No ortholog	0	0	0	1	0	0	0	0	0
OG0017216	NA	NA	NA	mRNA_D-herbacea_M_contig367.9465.1	NA	NA	Taxonomically restricted gene	No ortholog	No ortholog	No ortholog	V-SDR ortholog	No ortholog	No ortholog	0	0	0	1	0	0	0	0	0
OG0019155	NA	NA	NA	mRNA_D-herbacea_M_contig315.8477.1	NA	NA	Taxonomically restricted gene	No ortholog	No ortholog	No ortholog	V-SDR ortholog	No ortholog	No ortholog	0	0	0	1	0	0	0	0	0
OG0000007	Ec-01_001030.1 Ec-08_006560.1 Ec-15_001220.1 Ec-25_001770.1 Ec-26_006530.1	NA	Upin_00015482	mRNA_D-herbacea_M_contig102.474.1	mRNA_D-dichotoma_M_contig2764.9523.1	mRNA_F-serratus_M_contig905.20473.1	Expansion of SDR boundaries into the PAR	Autosomal ortholog	No ortholog	PAR ortholog	PAR ortholog	V-SDR ortholog	U/V-homolog	0	0	0	0	1	0	0	0	0
OG0000025	NA	NA	NA	NA	mRNA_D-dichotoma_M_contig1514.3666.1	NA	Autosomal duplication/translocation into the SDR	No ortholog	No ortholog	No ortholog	No ortholog	V-SDR ortholog	No ortholog	0	0	0	0	1	0	0	0	0
OG0000062	NA	NA	NA	NA	mRNA_D-dichotoma_M_contig1199.1606.1	mRNA_F-serratus_M_contig1058.580.1 mRNA_F-serratus_M_contig163.4188.1 mRNA_F-serratus_M_contig2268.7099.1 mRNA_F-serratus_M_contig3356.10739.1 mRNA_F-serratus_M_contig798.19275.1	Autosomal duplication/translocation into the SDR	No ortholog	No ortholog	No ortholog	No ortholog	V-SDR ortholog	Autosomal ortholog	0	0	0	0	1	0	0	0	0
OG0000088	Ec-13_002392.1	NA	Upin_00015431 Upin_00015452	NA	mRNA_D-dichotoma_M_contig709.17988.1	mRNA_F-serratus_M_contig1026.322.1 mRNA_F-serratus_M_contig1195.1489.1 mRNA_F-serratus_M_contig200.6020.1 mRNA_F-serratus_M_contig490.14577.1 mRNA_F-serratus_M_contig490.14580.1 mRNA_F-serratus_M_contig5974.16542.1 mRNA_F-serratus_M_contig930.20700.1	Expansion of SDR boundaries into the PAR	PAR ortholog	No ortholog	PAR ortholog	No ortholog	V-SDR ortholog	Autosomal ortholog	0	0	0	0	1	0	0	0	0
OG0000132	Ec-00_004090.1 Ec-00_006920.1 Ec-00_008160.1 Ec-00_009980.1 Ec-00_010180.1 Ec-05_000540.1 Ec-06_011060.1 Ec-10_003460.1	mRNA_S-promiscuus_M_contig12.1860.1 mRNA_S-promiscuus_M_contig12.1861.1	NA	mRNA_D-herbacea_M_contig106.676.1 mRNA_D-herbacea_M_contig205.5356.1 mRNA_D-herbacea_M_contig414.10538.1 mRNA_D-herbacea_M_contig851.15409.1	mRNA_D-dichotoma_M_contig1278.2135.1 mRNA_D-dichotoma_M_contig2917.10092.1 mRNA_D-dichotoma_M_contig3690.12383.1	NA	Autosomal duplication/translocation into the SDR	Autosomal ortholog	PAR ortholog	No ortholog	Autosomal ortholog	V-SDR ortholog	No ortholog	0	0	0	0	1	0	0	0	0
OG0000186	NA	NA	NA	NA	mRNA_D-dichotoma_M_contig232.7863.1	NA	Autosomal duplication/translocation into the SDR	No ortholog	No ortholog	No ortholog	No ortholog	V-SDR ortholog	No ortholog	0	0	0	0	1	0	0	0	0
OG0000188	NA	mRNA_S-promiscuus_M_contig10.949.1 mRNA_S-promiscuus_M_contig13.2633.1 mRNA_S-promiscuus_M_contig30.9569.1 mRNA_S-promiscuus_M_contig32.10333.1 mRNA_S-promiscuus_M_contig38.11638.1 mRNA_S-promiscuus_M_contig44.13457.1 mRNA_S-promiscuus_M_contig47.13960.1 mRNA_S-promiscuus_M_contig53.15450.1	Upin_00016049	NA	mRNA_D-dichotoma_M_contig3529.11943.1	mRNA_F-serratus_M_contig1208.1636.1 mRNA_F-serratus_M_contig1949.5663.1	Autosomal duplication/translocation into the SDR	No ortholog	Autosomal ortholog	PAR ortholog	No ortholog	V-SDR ortholog	Autosomal ortholog	0	0	0	0	1	0	0	0	0
OG0000254	NA	NA	NA	NA	mRNA_D-dichotoma_M_contig545.16082.1	NA	Autosomal duplication/translocation into the SDR	No ortholog	No ortholog	No ortholog	No ortholog	V-SDR ortholog	No ortholog	0	0	0	0	1	0	0	0	0
OG0000277	NA	mRNA_S-promiscuus_M_contig15.3396.1	NA	mRNA_D-herbacea_M_contig466.11292.1	mRNA_D-dichotoma_M_contig177.5117.1	mRNA_F-serratus_M_contig2268.7100.1 mRNA_F-serratus_M_contig5598.15883.1	Autosomal duplication/translocation into the SDR	No ortholog	Autosomal ortholog	No ortholog	Autosomal ortholog	V-SDR ortholog	Autosomal ortholog	0	0	0	0	1	0	0	0	0
OG0000539	NA	NA	NA	NA	mRNA_D-dichotoma_M_contig1388.2855.1 mRNA_D-dichotoma_M_contig150.3596.1 mRNA_D-dichotoma_M_contig1949.6008.1 mRNA_D-dichotoma_M_contig239.8153.1 mRNA_D-dichotoma_M_contig2691.9278.1 mRNA_D-dichotoma_M_contig3341.11462.1 mRNA_D-dichotoma_M_contig4437.14153.1 mRNA_D-dichotoma_M_contig690.17782.1 mRNA_D-dichotoma_M_contig998.20574.1	mRNA_F-serratus_M_contig1234.1767.1 mRNA_F-serratus_M_contig1534.3674.1 mRNA_F-serratus_M_contig355.11383.1 mRNA_F-serratus_M_contig4115.12753.1 mRNA_F-serratus_M_contig993.21221.1	Autosomal duplication/translocation into the SDR	No ortholog	No ortholog	No ortholog	No ortholog	V-SDR ortholog	Autosomal ortholog	0	0	0	0	1	0	0	0	0
OG0000785	Ec-13_001310.1	mRNA_S-promiscuus_M_contig1.100.1	Upin_00010786	mRNA_D-herbacea_M_contig173.3954.1	mRNA_D-dichotoma_M_contig476.14799.1	mRNA_F-serratus_M_contig373.11813.1	Expansion of SDR boundaries into the PAR	PAR ortholog	PAR ortholog	Autosomal ortholog	PAR ortholog	V-SDR ortholog	U/V-homolog	0	0	0	0	1	0	0	0	0
OG0001366	Ec-13_002300.1	mRNA_S-promiscuus_M_contig1.193.1	NA	mRNA_D-herbacea_M_contig543.12588.1	mRNA_D-dichotoma_M_contig447.14200.1	mRNA_F-serratus_M_contig594.16488.1	Expansion of SDR boundaries into the PAR	PAR ortholog	PAR ortholog	No ortholog	PAR ortholog	V-SDR ortholog	U/V-homolog	0	0	0	0	1	0	0	0	0
OG0002756	Ec-13_002290.1	mRNA_S-promiscuus_M_contig1.192.1	Upin_00023643	mRNA_D-herbacea_M_contig543.12587.1	mRNA_D-dichotoma_M_contig629.17193.1	mRNA_F-serratus_M_contig2677.8586.1	Expansion of SDR boundaries into the PAR	PAR ortholog	PAR ortholog	Autosomal ortholog	PAR ortholog	V-SDR ortholog	Autosomal ortholog	0	0	0	0	1	0	0	0	0
OG0003908	Ec-13_001590.1	mRNA_S-promiscuus_M_contig1.114.1	Upin_00026076	mRNA_D-herbacea_M_contig173.3958.1	mRNA_D-dichotoma_M_contig177.5115.1	mRNA_F-serratus_M_contig373.11819.1	Expansion of SDR boundaries into the PAR	PAR ortholog	PAR ortholog	Autosomal ortholog	PAR ortholog	V-SDR ortholog	U/V-homolog	0	0	0	0	1	0	0	0	0
OG0004041	Ec-20_004280.1	mRNA_S-promiscuus_M_contig45.13652.1	Upin_00006931	mRNA_D-herbacea_M_contig9.15633.1	mRNA_D-dichotoma_M_contig114.1167.1 mRNA_D-dichotoma_M_contig801.18882.1	mRNA_F-serratus_M_contig17.4501.1	Autosomal duplication/translocation into the SDR	Autosomal ortholog	Autosomal ortholog	Autosomal ortholog	Autosomal ortholog	V-SDR ortholog	U/V-homolog	0	0	0	0	1	0	0	0	0
OG0004365	NA	NA	NA	NA	mRNA_D-dichotoma_M_contig343.11675.1	NA	Autosomal duplication/translocation into the SDR	No ortholog	No ortholog	No ortholog	No ortholog	V-SDR ortholog	No ortholog	0	0	0	0	1	0	0	0	0
OG0004787	Ec-13_002270.1	mRNA_S-promiscuus_M_contig1.190.1	NA	mRNA_D-herbacea_M_contig543.12584.1	mRNA_D-dichotoma_M_contig1756.5064.1 mRNA_D-dichotoma_M_contig3409.11619.1	mRNA_F-serratus_M_contig319.10282.1	Expansion of SDR boundaries into the PAR	PAR ortholog	PAR ortholog	No ortholog	PAR ortholog	V-SDR ortholog	U/V-homolog	0	0	0	0	1	0	0	0	0
OG0010798	NA	NA	NA	NA	mRNA_D-dichotoma_M_contig1086.736.1 mRNA_D-dichotoma_M_contig1448.3267.1 mRNA_D-dichotoma_M_contig2869.9889.1 mRNA_D-dichotoma_M_contig4827.14942.1	mRNA_F-serratus_M_contig364.11595.1 mRNA_F-serratus_M_contig642.17340.1	Autosomal duplication/translocation into the SDR	No ortholog	No ortholog	No ortholog	No ortholog	V-SDR ortholog	Autosomal ortholog	0	0	0	0	1	0	0	0	0
OG0020234	Ec-14_005200.1	mRNA_S-promiscuus_M_contig4.12171.1	Upin_00011390 Upin_00015825	mRNA_D-herbacea_M_contig17.3810.1	mRNA_D-dichotoma_M_contig232.7861.1	mRNA_F-serratus_M_contig10.78.1	Autosomal duplication/translocation into the SDR	Autosomal ortholog	Autosomal ortholog	PAR ortholog	Autosomal ortholog	V-SDR ortholog	Autosomal ortholog	0	0	0	0	1	0	0	0	0
OG0011766	Ec-21_003780.1	mRNA_S-promiscuus_M_contig1.408.1	NA	NA	mRNA_D-dichotoma_M_contig3750.12526.1	mRNA_F-serratus_M_contig4.12404.1	Autosomal duplication/translocation into the SDR	Autosomal ortholog	Autosomal ortholog	No ortholog	No ortholog	V-SDR ortholog	U/V-homolog	0	0	0	0	1	0	0	0	0
OG0013314	NA	NA	NA	NA	mRNA_D-dichotoma_M_contig476.14801.1	NA	Taxonomically restricted gene	No ortholog	No ortholog	No ortholog	No ortholog	V-SDR ortholog	No ortholog	0	0	0	0	1	0	0	0	0
OG0013315	NA	NA	NA	NA	mRNA_D-dichotoma_M_contig476.14803.1	NA	Autosomal duplication/translocation into the SDR	No ortholog	No ortholog	No ortholog	No ortholog	V-SDR ortholog	No ortholog	0	0	0	0	1	0	0	0	0
OG0013398	NA	NA	NA	NA	mRNA_D-dichotoma_M_contig1571.3988.1	NA	Taxonomically restricted gene	No ortholog	No ortholog	No ortholog	No ortholog	V-SDR ortholog	No ortholog	0	0	0	0	1	0	0	0	0
OG0014635	NA	NA	NA	NA	mRNA_D-dichotoma_M_contig1388.2854.1	NA	Taxonomically restricted gene	No ortholog	No ortholog	No ortholog	No ortholog	V-SDR ortholog	No ortholog	0	0	0	0	1	0	0	0	0
OG0019438	NA	NA	NA	NA	mRNA_D-dichotoma_M_contig1534.3779.1	NA	Taxonomically restricted gene	No ortholog	No ortholog	No ortholog	No ortholog	V-SDR ortholog	No ortholog	0	0	0	0	1	0	0	0	0
OG0019455	NA	NA	NA	NA	mRNA_D-dichotoma_M_contig476.14800.1	NA	Taxonomically restricted gene	No ortholog	No ortholog	No ortholog	No ortholog	V-SDR ortholog	No ortholog	0	0	0	0	1	0	0	0	0
OG0019456	NA	NA	NA	NA	mRNA_D-dichotoma_M_contig476.14802.1	NA	Autosomal duplication/translocation into the SDR	No ortholog	No ortholog	No ortholog	No ortholog	V-SDR ortholog	No ortholog	0	0	0	0	1	0	0	0	0
OG0019795	NA	NA	NA	NA	mRNA_D-dichotoma_M_contig340.11601.1	NA	Taxonomically restricted gene	No ortholog	No ortholog	No ortholog	No ortholog	V-SDR ortholog	No ortholog	0	0	0	0	1	0	0	0	0
OG0020233	NA	NA	NA	NA	mRNA_D-dichotoma_M_contig232.7860.1	NA	Taxonomically restricted gene	No ortholog	No ortholog	No ortholog	No ortholog	V-SDR ortholog	No ortholog	0	0	0	0	1	0	0	0	0
OG0020278	NA	NA	NA	NA	mRNA_D-dichotoma_M_contig5212.15697.1	NA	Autosomal duplication/translocation into the SDR	No ortholog	No ortholog	No ortholog	No ortholog	V-SDR ortholog	No ortholog	0	0	0	0	1	0	0	0	0
OG0020317	NA	NA	NA	NA	mRNA_D-dichotoma_M_contig68.17693.1	NA	Taxonomically restricted gene	No ortholog	No ortholog	No ortholog	No ortholog	V-SDR ortholog	No ortholog	0	0	0	0	1	0	0	0	0
OG0021957	NA	NA	NA	NA	mRNA_D-dichotoma_M_contig343.11672.1	NA	Taxonomically restricted gene	No ortholog	No ortholog	No ortholog	No ortholog	V-SDR ortholog	No ortholog	0	0	0	0	1	0	0	0	0
OG0021967	NA	NA	NA	NA	mRNA_D-dichotoma_M_contig2247.7528.1	NA	Taxonomically restricted gene	No ortholog	No ortholog	No ortholog	No ortholog	V-SDR ortholog	No ortholog	0	0	0	0	1	0	0	0	0

## Sheet: Table_S6
Supplementary Table 6. Ortholog table of the 7 ancestral male SDR genes in 10 brown algal species (blue = retained in the SDR; green = contained within the pseudoautosomal region or the U/V-homolog; yellow = autosomal; purple = unknown; gray = lost).
Orthogroup	Annotation	Ectocarpus sp. 7	Ectocarpus couaniorum	Scytosiphon promiscuus	Chordaria linearis	Undaria pinnatifida	Fucus serratus	Desmarestia herbacea	Desmarestia dudresnayi	Dictyota dichotoma	Schizocladia ischiensis
OG0000622	Membrane-located protein with putative sugar binding and cell adhesion domains	Ec-13_001840.1	mRNA_E-crouaniorum-2c_M_contig8.16827.1	mRNA_S-promiscuus_M_contig1.149.1	mRNA_C-linearis_contig12.1884.1	Upin_00015651 Upin_00015828	mRNA_F-serratus_M_contig4.12384.1 mRNA_F-serratus_M_contig4.12386.1 mRNA_F-serratus_M_contig4.12390.1	NA	Ddudresnayi_g21512.t1	mRNA_D-dichotoma_M_contig427.13806.1	NA
OG0002029	STE20-like serine/threonine kinase	Ec-13_001910.1	mRNA_E-crouaniorum-2c_M_contig8.16826.1	mRNA_S-promiscuus_M_contig1.162.1	mRNA_C-linearis_contig12.1899.1	Upin_00015505	mRNA_F-serratus_M_contig4.12406.1	mRNA_D-herbacea_M_contig98.16181.1	Ddudresnayi_g4103.t1	mRNA_D-dichotoma_M_contig25.8585.1	mRNA_S-ischiensis_contig75.18909.1
OG0003155	Homoaconitate hydratase	Ec-13_001950.1	mRNA_E-crouaniorum-2c_M_contig8.16825.1	mRNA_S-promiscuus_M_contig1.167.1	mRNA_C-linearis_contig12.1863.1	Upin_00027965	mRNA_F-serratus_M_contig4.12403.1	mRNA_D-herbacea_M_contig102.475.1	Ddudresnayi_g21525.t1	mRNA_D-dichotoma_M_contig621.17109.1	mRNA_S-ischiensis_contig61.16979.1
OG0003212	High mobility group domain protein	Ec-13_001750.1	mRNA_E-crouaniorum-2c_M_contig8.16832.1	mRNA_S-promiscuus_M_contig1.143.1	mRNA_C-linearis_contig12.1867.1	Upin_00015662	mRNA_F-serratus_M_contig4.12383.1	mRNA_D-herbacea_M_contig98.16175.1	Ddudresnayi_g7528.t1	mRNA_D-dichotoma_M_contig1001.107.1	mRNA_S-ischiensis_contig82.19940.1 mRNA_S-ischiensis_contig127.2854.1
OG0004213	GTPase activating protein	Ec-13_001710.1	mRNA_E-crouaniorum-2c_M_contig8.16834.1	mRNA_S-promiscuus_M_contig1.128.1	mRNA_C-linearis_contig12.1856.1	Upin_00002461	mRNA_F-serratus_M_contig568.16017.1	mRNA_D-herbacea_M_contig402.10334.1	Ddudresnayi_g21494.t1 Ddudresnayi_g21497.t1	mRNA_D-dichotoma_M_contig343.11674.1	mRNA_S-ischiensis_contig75.18882.1
OG0005850	Serine/threonine/tyrosine protein kinase of the casein kinase class	Ec-13_001990.1	mRNA_E-crouaniorum-2c_M_contig8.16820.1	mRNA_S-promiscuus_M_contig1.176.1 mRNA_S-promiscuus_M_contig1.175.1	NA	NA	mRNA_F-serratus_M_contig4.12401.1	mRNA_D-herbacea_M_contig102.469.1	Ddudresnayi_g21527.t1	NA	NA
OG0006301	MEMO-like domain protein	Ec-13_001810.1	mRNA_E-crouaniorum-2c_M_contig8.16829.1	mRNA_S-promiscuus_M_contig1.152.1	mRNA_C-linearis_contig12.1878.1	Upin_00015795	mRNA_F-serratus_M_contig4.12399.1	mRNA_D-herbacea_M_contig315.8476.1	Ddudresnayi_g21523.t1 Ddudresnayi_g21521.t1 Ddudresnayi_g21518.t1	NA	mRNA_S-ischiensis_contig107.1908.1

## Sheet: Table_S7
Supplementary Table 7. Sex-biased gene expression between mature male and female gametophytes per species using DESeq2. Sex-biased genes are considered significant if they show FC>=2 and padj<0.05.
Ectocarpus sp.7														Scytosiphon promiscuus														Undaria pinnatifida																Desmarestia herbacea
Gene	baseMean	log2FoldChange(Male/Female)	lfcSE	stat	pvalue	padj	wtF1	wtF2	wtF3	wtM1	wtM2	wtM3		Gene	baseMean	log2FoldChange	lfcSE	stat	pvalue	padj	F1	F2	F3	M1	M2	M3		Gene	baseMean	log2FoldChange	lfcSE	stat	pvalue	padj	F1	F2	F3	F4	M1	M2	M3	M4		Gene	baseMean	log2FoldChange	lfcSE	stat	pvalue
Ec-00_000090	139.172	-1.35794	0.30327	-4.47765	7.54697e-06	3.34258e-05	180.663	234.951	185.112	86.309	67.0029	80.9957		mRNA_S-promiscuus_M_contig2.4719.1	318.859	-1.62727	0.317151	-5.13091	2.88345e-07	4.10247e-06	446.209	424.265	574.999	124.891	208.755	134.033		Upin_00000001	690.87	-1.31728	0.167573	-7.86094	3.81272e-15	1.71709e-13	1024.6	1079.42	944.912	893.977	373.258	318.889	466.79	425.109		mRNA_D-herbacea_M_contig16.3268.1	31414.5	-1.8355	0.0851607	-21.5533	4.92624e-103
Ec-00_000120	48.8824	-1.30761	0.488313	-2.67781	0.00741055	0.0165375	74.0077	72.1483	63.0424	21.3277	44.0585	18.7097		mRNA_S-promiscuus_M_contig2.4739.1	5783.73	-1.24599	0.336994	-3.69737	0.000217846	0.00133549	8537.68	4840.72	11032.3	3346.89	3541.02	3403.8		Upin_00000005	132.158	-1.4888	0.376433	-3.95501	7.65326e-05	0.000497479	294.968	264.27	119.934	100.246	78.9062	63.861	71.8031	63.2711		mRNA_D-herbacea_M_contig16.3269.1	3208.19	-1.45709	0.101589	-14.343	1.17921e-46
Ec-00_000160	489.714	-1.00082	0.302351	-3.31012	0.000932556	0.00263502	465.982	712.766	780.915	396.784	300.984	280.853		mRNA_S-promiscuus_M_contig2.4745.1	7822.04	-4.36121	1.52916	-2.85203	0.00434411	0.0157776	373.469	41428.3	2952.94	898.441	936.469	342.65		Upin_00000015	142.571	-2.38881	0.433657	-5.50852	3.61859e-08	5.13581e-07	196.22	249.004	239.664	272.072	18.156	24.1852	71.0152	70.2508		mRNA_D-herbacea_M_contig16.3283.1	6312.41	-1.07949	0.0888273	-12.1527	5.54986e-34
Ec-00_000400	4.72292	-5.73428	2.3954	-2.39387	0.0166718	0.0336788	0	22.3265	6.01106	0	0	0		mRNA_S-promiscuus_M_contig2.4758.1	961.991	-1.47338	0.257163	-5.72934	1.00824e-08	1.86455e-07	1648.04	1384.21	1211.75	517.959	586.269	423.718		Upin_00000023	4.18625	-5.84206	1.91181	-3.05577	0.00224482	0.00921316	24.6887	5.8953	0	2.906	0	0	0	0		mRNA_D-herbacea_M_contig16.3288.1	4690.5	-1.34945	0.0834738	-16.1661	8.74619e-59
Ec-00_000410	499.967	-2.06212	0.258147	-7.98817	1.36958e-15	2.26558e-14	628.369	939.931	852.037	197.651	182.031	199.782		mRNA_S-promiscuus_M_contig2.4759.1	5349.13	-4.70006	0.337501	-13.9261	4.39993e-44	1.5429e-41	10940.3	13572.9	6392.81	436.635	421.411	330.76		Upin_00000048	2.33289	-4.99884	2.08185	-2.40115	0.0163438	0.0486638	1.44011	0	9.9456	7.2774	0	0	0	0		mRNA_D-herbacea_M_contig16.3299.1	81.5273	-1.25086	0.232761	-5.37401	7.70031e-08
Ec-00_000440	190.499	-1.71357	0.291603	-5.87638	4.19343e-09	3.08993e-08	236.639	354.702	284.68	85.1655	91.9214	89.883		mRNA_S-promiscuus_M_contig2.4799.1	887.587	-1.27089	0.321039	-3.95866	7.53715e-05	0.000542704	1538.39	1282.6	944.496	482.138	677.965	399.938		Upin_00000051	6.93758	-6.57617	1.9177	-3.4292	0.000605361	0.00304233	0	0.984365	38.51	16.0063	0	0	0	0		mRNA_D-herbacea_M_contig16.3300.1	119.689	-1.1694	0.193789	-6.03442	1.59538e-09
Ec-00_000520	48.2812	-1.9539	0.55041	-3.54991	0.000385369	0.00119573	121.881	65.3882	42.8074	19.8514	18.3016	21.4575		mRNA_S-promiscuus_M_contig2.4800.1	15.0841	-2.59051	0.736512	-3.51726	0.00043602	0.00237609	27.1416	22.2828	28.345	6.77704	4.87744	1.08091		Upin_00000053	54.1363	-7.49639	1.05549	-7.10232	1.22684e-12	3.78515e-11	38.9025	47.2584	172.752	171.729	0	0	2.44898	0		mRNA_D-herbacea_M_contig16.3301.1	62.3785	-1.11808	0.267018	-4.18726	2.82344e-05
Ec-00_000740	21567.6	-5.48323	0.319259	-17.1749	4.09541e-66	1.77568e-63	34009.2	54990	37576.3	734.677	1295.23	800.011		mRNA_S-promiscuus_M_contig2.4827.1	1179.34	-1.24994	0.511731	-2.44258	0.0145827	0.0425637	1023.78	785.247	3172.62	741.601	804.778	548.023		Upin_00000081	55.7926	-5.81828	0.655702	-8.87337	7.09675e-19	5.1229e-17	68.9777	65.0222	143.157	161.629	0.727569	3.56167	3.26575	0		mRNA_D-herbacea_M_contig16.3313.1	852.733	-1.2632	0.100974	-12.5101	6.57361e-36
Ec-00_000750	17.8496	-7.65927	1.74878	-4.37979	1.18793e-05	5.07843e-05	94.5687	5.31583	7.21327	0	0	0		mRNA_S-promiscuus_M_contig2.4831.1	584.806	-1.04487	0.327792	-3.1876	0.00143461	0.0064013	987.956	537.462	838.202	312.712	468.234	364.268		Upin_00000087	315.52	-5.71119	0.467556	-12.215	2.58552e-34	6.19171e-32	936.981	929.304	299.433	311.411	12.3511	14.231	13.0609	7.38869		mRNA_D-herbacea_M_contig16.3320.1	925.882	-1.46338	0.10573	-13.8407	1.4469e-43
Ec-00_000830	16.5679	-7.54539	1.3781	-5.47521	4.36998e-08	2.78529e-07	26.2691	38.274	34.8642	0	0	0		mRNA_S-promiscuus_M_contig2.4874.1	1480.82	-1.05923	0.284624	-3.72153	0.000198022	0.00123394	2098.59	1520.58	2385.03	1025.27	1084.74	770.691		Upin_00000089	15.2512	-3.73273	0.732311	-5.0972	3.44719e-07	4.11779e-06	37.5486	49.1981	13.6516	13.0919	2.90368	2.13327	1.63245	1.85036		mRNA_D-herbacea_M_contig16.3321.1	1152.81	-1.17842	0.141508	-8.32754	8.25385e-17
Ec-00_000900	18.1548	-3.8693	1.39312	-2.77744	0.00547882	0.012664	0.760636	65.5711	35.5069	3.56069	3.52916	0		mRNA_S-promiscuus_M_contig2.4888.1	4609.93	-1.27395	0.449979	-2.83114	0.00463827	0.0166259	7345.62	2560.74	9661.6	2391.33	2854.28	2846.05		Upin_00000091	2.74559	-5.24363	1.51524	-3.46059	0.000538991	0.00276121	7.28752	7.85315	2.46829	4.3558	0	0	0	0		mRNA_D-herbacea_M_contig16.3326.1	568.518	-1.41017	0.115705	-12.1876	3.61834e-34
Ec-00_000990	213.853	-1.15287	0.514951	-2.2388	0.0251692	0.0482805	353.185	280.79	250.868	120.605	229.951	47.7184		mRNA_S-promiscuus_M_contig2.4903.1	3056.15	-1.10406	0.372435	-2.96443	0.00303242	0.011794	3415.51	2611.55	6487.97	1790.11	2130.47	1901.33		Upin_00000103	136.887	-1.06334	0.294847	-3.60642	0.000310452	0.00170506	131.563	145.586	214.56	248.691	68.9285	72.5036	101.206	112.06		mRNA_D-herbacea_M_contig16.3328.1	1582.95	-1.02518	0.097113	-10.5565	4.73866e-26
Ec-00_001000	678.051	-1.07323	0.441056	-2.43332	0.014961	0.0305943	1065.28	743.286	949.133	466.99	661.296	182.327		mRNA_S-promiscuus_M_contig2.4904.1	607.448	-1.13442	0.278201	-4.0777	4.54829e-05	0.00035343	805.564	730.877	967.779	316.584	477.989	345.892		Upin_00000118	17.9315	-4.28877	1.00805	-4.2545	2.09512e-05	0.00015932	60.8654	60.9516	7.43066	7.26816	0.724785	2.13069	4.08034	0		mRNA_D-herbacea_M_contig16.3339.1	71.905	-1.81048	0.35474	-5.10368	3.33107e-07
Ec-00_001120	355.236	-1.66547	0.50256	-3.31398	0.000919797	0.00260298	588.316	401.578	630.916	197.186	257.611	55.8065		mRNA_S-promiscuus_M_contig2.4930.1	505.84	-1.09807	0.292838	-3.74975	0.000177013	0.00112185	837.048	492.005	740.007	334.979	342.396	288.604		Upin_00000151	88.2715	-9.76679	3.38393	-2.88623	0.00389891	0.014691	364.26	341.095	0	0	0	0	0.81705	0		mRNA_D-herbacea_M_contig16.3351.1	9286.11	-1.49413	0.077638	-19.2448	1.55928e-82
Ec-00_001170	2599.25	-1.05683	0.252268	-4.1893	2.7982e-05	0.000110825	2603.2	3629.6	4300.32	1691.04	1741.95	1629.39		mRNA_S-promiscuus_M_contig2.4936.1	388.794	-1.70976	0.290643	-5.88268	4.03677e-09	7.97957e-08	655.742	488.44	642.824	188.789	217.534	139.438		Upin_00000154	139.921	-1.13077	0.259198	-4.36258	1.28536e-05	0.00010348	211.91	241.594	145.972	169.035	116.604	82.7366	80.8428	70.6704		mRNA_D-herbacea_M_contig16.3377.1	252.742	-1.68849	0.148917	-11.3384	8.46495e-30
Ec-00_001200	306.493	-2.07706	0.547826	-3.79145	0.000149769	0.000510361	839.613	357.132	289.703	111.819	189.937	50.7511		mRNA_S-promiscuus_M_contig2.4945.1	14.9036	-6.35242	1.33685	-4.75178	2.01638e-06	2.34115e-05	21.7133	31.196	35.4312	0	0	1.08091		Upin_00000156	5.1649	-5.41121	1.6626	-3.25468	0.00113521	0.00520576	0	20.761	3.76527	16.0608	0.732131	0	0	0		mRNA_D-herbacea_M_contig16.3404.1	390.288	-1.21087	0.138772	-8.7256	2.64773e-18
Ec-00_001230	347.983	-1.32707	0.295819	-4.48607	7.25484e-06	3.22969e-05	430.337	573.474	489.96	259.876	162.392	171.861		mRNA_S-promiscuus_M_contig2.4961.1	107.119	-1.33216	0.327376	-4.0692	4.71751e-05	0.000364337	165.021	136.371	158.934	73.5792	63.4068	45.3984		Upin_00000173	81.6293	-2.49437	0.570595	-4.37152	1.23383e-05	9.99717e-05	228.619	231.117	39.6672	55.2552	26.8357	26.2926	28.5649	16.683		mRNA_D-herbacea_M_contig16.3407.1	2317.28	-1.34301	0.0911433	-14.7351	3.83627e-49
Ec-00_001320	523.672	-1.72437	0.279746	-6.16406	7.09026e-10	5.86442e-09	600.63	946.49	865.214	274.513	206.768	248.415		mRNA_S-promiscuus_M_contig2.4963.1	75.5953	-1.22014	0.390406	-3.12531	0.0017762	0.00762346	99.8813	96.2619	121.479	57.1207	50.7254	28.1038		Upin_00000180	1712.16	-1.17066	0.149415	-7.83499	4.68867e-15	2.09742e-13	2347.83	2818.27	2134.2	2182.46	999.725	961.345	1187.3	1066.12		mRNA_D-herbacea_M_contig16.3409.1	71.7736	-1.18618	0.24427	-4.85603	1.19762e-06
Ec-00_001430	1930.8	-1.99591	0.28903	-6.90555	5.00097e-12	5.50408e-11	2394.2	3868.76	2999.89	927.006	804.214	590.733		mRNA_S-promiscuus_M_contig2.4969.1	2082.97	-1.62479	0.317814	-5.1124	3.1809e-07	4.502e-06	4126.62	2186.39	3125.04	1041.73	1190.1	827.98		Upin_00000197	36.7854	-2.22192	0.526665	-4.21885	2.45555e-05	0.000182677	28.9794	28.5107	80.5057	104.664	13.7718	15.6258	13.8733	8.3523		mRNA_D-herbacea_M_contig170.3849.1	1169.15	-1.15082	0.0939261	-12.2524	1.63115e-34
Ec-00_001480	62.2936	-1.08279	0.390486	-2.77294	0.00555524	0.0128137	83.5256	73.0178	97.4755	45.8738	43.9275	29.9413		mRNA_S-promiscuus_M_contig2.4979.1	2215.53	-1.13967	0.259778	-4.38707	1.14886e-05	0.0001084	3796.57	2834.38	2512.58	1249.88	1543.22	1356.55		Upin_00000212	7.35358	-3.79794	0.950915	-3.99398	6.4972e-05	0.00043144	17.3913	15.7292	17.3375	4.36083	1.44952	0	1.63213	0.928215		mRNA_D-herbacea_M_contig170.3866.1	246.756	-2.40491	0.179561	-13.3933	6.61991e-41
Ec-00_001520	27.0529	-3.85187	0.703891	-5.47225	4.44358e-08	2.82892e-07	44.7158	52.3533	54.8151	5.12299	4.22056	1.08989		mRNA_S-promiscuus_M_contig2.5031.1	5.72265	-2.53923	1.05419	-2.4087	0.0160096	0.046019	8.68533	12.4784	8.09857	1.9363	0.975489	2.16183		Upin_00000215	5.54423	-6.25195	1.94076	-3.2214	0.00127566	0.00572591	1.44177	0	29.8158	13.0963	0	0	0	0		mRNA_D-herbacea_M_contig170.3876.1	57.7554	-1.19959	0.270584	-4.43332	9.27938e-06
Ec-00_001630	357.143	-1.12675	0.356333	-3.16205	0.00156661	0.00418406	432.139	494.404	542.351	254.653	127.796	291.513		mRNA_S-promiscuus_M_contig2.5032.1	12.2913	-2.21865	0.806274	-2.75174	0.00592804	0.0202927	18.4563	32.0873	10.1232	2.90444	5.85293	4.32365		Upin_00000217	493.746	-1.95965	0.432415	-4.53187	5.84648e-06	5.21003e-05	1513.81	895.683	351.799	380.881	216.748	183.974	198.309	208.761		mRNA_D-herbacea_M_contig170.3877.1	1039.9	-1.29887	0.127752	-10.1671	2.77931e-24
Ec-00_001640	148.146	-1.88215	0.376496	-4.99913	5.75902e-07	3.10693e-06	167.053	256.858	275.428	82.534	44.889	62.1142		mRNA_S-promiscuus_M_contig2.5036.1	7714.77	-2.23991	0.348618	-6.42511	1.3177e-10	3.21149e-09	11345.2	9986.28	16870.3	3013.84	3328.37	1744.59		Upin_00000222	893.528	-1.03362	0.25529	-4.04883	5.14748e-05	0.000350926	811.066	961.399	1524.25	1505.4	522.221	492.097	649.855	681.933		mRNA_D-herbacea_M_contig170.3884.1	688.102	-1.11287	0.107425	-10.3595	3.78903e-25
Ec-00_001650	210.182	-6.59302	1.34897	-4.88746	1.02148e-06	5.29406e-06	642.019	254.398	351.717	11.8086	0	1.14609		mRNA_S-promiscuus_M_contig2.5049.1	667.214	-1.1423	0.31214	-3.65957	0.000252639	0.00150821	947.786	644.42	1163.16	369.832	496.524	381.563		Upin_00000233	7396.5	-1.43272	0.274192	-5.22526	1.73911e-07	2.18286e-06	7765.57	7416.86	13503.3	14491.9	3248.9	3514.92	4828.46	4402.08		mRNA_D-herbacea_M_contig18.4155.1	6310.05	-2.92437	0.109764	-26.6423	2.1954e-156
Ec-00_001700	215.783	-1.16899	0.453339	-2.57862	0.00991968	0.0213782	490.698	195.774	209.413	170.131	91.1145	137.567		mRNA_S-promiscuus_M_contig2.5072.1	2595.39	-1.35525	0.474284	-2.85746	0.00427045	0.0155518	3640.24	1460.86	6095.19	1252.78	1765.63	1357.63		Upin_00000239	818.259	-1.08781	0.183939	-5.91399	3.33915e-09	5.85788e-08	1373.71	1214.46	904.911	958.377	457.708	545.171	556.393	535.344		mRNA_D-herbacea_M_contig18.4156.1	13.7552	-1.82554	0.547774	-3.33264	0.000860247
Ec-00_001750	5871.56	-1.66404	0.313351	-5.31048	1.09339e-07	6.55316e-07	5557.81	10694.6	10526.9	2451.97	3306.59	2691.41		mRNA_S-promiscuus_M_contig2.5077.1	930.828	-1.13675	0.302304	-3.76029	0.000169719	0.00108106	1449.36	1233.58	1156.07	398.877	727.714	619.363		Upin_00000246	471.081	-1.09469	0.195668	-5.59462	2.21107e-08	3.28654e-07	606.361	583.373	666.742	709.702	240.95	249.861	355.423	356.237		mRNA_D-herbacea_M_contig18.4158.1	7892.73	-1.11201	0.0929623	-11.9619	5.62267e-33
Ec-00_001885	32.2007	-8.50307	1.45407	-5.84778	4.98179e-09	3.62864e-08	14.0102	91.4322	87.7615	0	0	0		mRNA_S-promiscuus_M_contig2.5087.1	202.543	-1.13035	0.297654	-3.79753	0.000146143	0.000954315	271.416	286.112	276.364	92.9422	131.691	156.732		Upin_00000249	66.5726	-1.23799	0.469	-2.63963	0.00829967	0.0277711	155.54	127.022	45.9969	45.1194	39.2492	29.183	35.103	55.3678		mRNA_D-herbacea_M_contig18.4160.1	365.6	-2.65649	0.156319	-16.994	9.0939e-65
Ec-00_001910	3.66452	-5.36832	1.86966	-2.87128	0.00408817	0.00979858	6.12946	7.44216	8.41549	0	0	0		mRNA_S-promiscuus_M_contig2.5100.1	14.4836	-3.48912	1.00656	-3.46638	0.000527526	0.00277956	53.1976	20.5002	6.07393	1.9363	1.95098	3.24274		Upin_00000250	4.79367	-4.00428	1.42402	-2.81196	0.00492405	0.0179096	12.9944	15.7444	7.44743	0	1.452	0.711151	0	0		mRNA_D-herbacea_M_contig18.4162.1	4256.34	-1.06979	0.105985	-10.0938	5.88627e-24
Ec-00_001920	17.4863	-7.62203	1.38353	-5.5091	3.60669e-08	2.33218e-07	23.6422	40.4003	40.8752	0	0	0		mRNA_S-promiscuus_M_contig2.5101.1	509.887	-1.39784	0.545882	-2.56069	0.0104463	0.0323238	831.62	1170.29	215.624	198.47	298.499	344.811		Upin_00000263	6.55325	-4.04204	1.36785	-2.95503	0.00312639	0.0121818	1.43713	4.92584	37.3437	5.82441	2.18264	0.712318	0	0		mRNA_D-herbacea_M_contig18.4170.1	1020.37	-1.58253	0.133352	-11.8673	1.75031e-32
Ec-00_001930	285.136	-1.03158	0.361774	-2.85145	0.00435209	0.0103485	324.787	465.941	357.557	201.521	112.517	248.496		mRNA_S-promiscuus_M_contig2.5135.1	572.313	-1.50233	0.355538	-4.22552	2.38394e-05	0.000205577	1189.89	844.074	504.136	285.604	315.083	295.089		Upin_00000265	4.89506	-2.88536	1.17819	-2.44897	0.0143263	0.0437268	2.75393	1.99309	26.8406	2.94133	1.48496	1.44518	0.818724	0.882629		mRNA_D-herbacea_M_contig18.4193.1	26.6862	-2.07056	0.408751	-5.06557	4.07175e-07
Ec-00_001940	1981.5	-2.2901	0.287344	-7.96991	1.58795e-15	2.60848e-14	2265.31	3739.06	3866.77	743.86	710.241	563.773		mRNA_S-promiscuus_M_contig2.5152.1	31600.5	-1.68602	0.361493	-4.66404	3.10059e-06	3.42966e-05	53121.6	38549.3	52977.8	10945.9	22769.9	11238.3		Upin_00000267	18.1142	-7.96124	2.78277	-2.8609	0.00422435	0.0157132	0	3.92663	106.14	34.8468	0	0	0	0		mRNA_D-herbacea_M_contig18.4201.1	16741.1	-2.02101	0.109275	-18.4947	2.27629e-76
Ec-00_001950	1470.66	-1.29463	0.212757	-6.08504	1.16459e-09	9.34167e-09	2049.02	2406.31	1813.22	894.725	783.229	877.452		mRNA_S-promiscuus_M_contig2.5213.1	678.573	-1.22623	0.29948	-4.09453	4.23028e-05	0.000333452	1081.32	873.487	897.929	457.934	481.891	278.876		Upin_00000287	42.753	-2.93309	0.497698	-5.89331	3.78543e-09	6.57202e-08	113.675	92.5795	36.071	59.6847	9.45267	4.98401	8.98012	16.5969		mRNA_D-herbacea_M_contig18.4203.1	783.424	-1.27355	0.123277	-10.3308	5.11188e-25
Ec-00_002010	2755.21	-1.20939	0.217216	-5.5677	2.58129e-08	1.70118e-07	3293.39	3695.03	4552.61	1709.04	1744.74	1536.42		mRNA_S-promiscuus_M_contig2.5219.1	163.757	-1.50452	0.324456	-4.63705	3.53414e-06	3.86186e-05	269.245	230.85	226.76	92.9422	104.377	58.3693		Upin_00000290	29.5174	-1.59287	0.467267	-3.4089	0.000652253	0.00324235	23.235	37.3375	48.2383	68.2917	7.96513	12.7748	18.7674	19.5289		mRNA_D-herbacea_M_contig18.4204.1	1484.05	-2.29781	0.0997044	-23.0462	1.60487e-117
Ec-00_002080	237.454	-1.12407	0.300175	-3.74473	0.000180587	0.000603031	400.55	328.065	247.709	163.921	126.621	157.856		mRNA_S-promiscuus_M_contig2.5223.1	1225.77	-1.11202	0.2726	-4.0793	4.51706e-05	0.000351725	1955.28	1312.9	1760.43	682.544	925.739	717.727		Upin_00000302	3.5899	-3.48601	1.19074	-2.92761	0.0034158	0.0131398	8.63405	5.90924	7.46271	4.36712	0	1.42397	0	0.922097		mRNA_D-herbacea_M_contig18.4207.1	9.80617	-1.82387	0.656117	-2.77979	0.00543936
Ec-00_002090	1314.39	-2.45466	0.253138	-9.69689	3.10814e-22	1.02625e-20	2271.3	2309.86	2088.66	519.156	324.654	372.685		mRNA_S-promiscuus_M_contig2.5261.1	18.1672	-2.62554	0.946339	-2.77442	0.00553001	0.0191861	55.369	15.1523	23.2834	8.71333	0	6.48548		Upin_00000304	32.6129	-1.03132	0.351369	-2.93515	0.00333385	0.0128738	50.1813	55.6266	35.5167	33.7031	17.7051	26.6411	24.5345	16.9945		mRNA_D-herbacea_M_contig18.4213.1	13041.1	-1.807	0.0950457	-19.0119	1.35903e-80
Ec-00_002210	10.3218	-3.4811	1.10435	-3.15217	0.0016206	0.00431008	14.5999	11.2806	30.9787	2.50683	1.19651	1.3686		mRNA_S-promiscuus_M_contig2.5270.1	424.792	-1.72258	0.229636	-7.50135	6.31637e-14	2.23995e-12	712.197	583.81	660.034	188.789	193.147	210.778		Upin_00000308	7.60163	-6.71092	1.37428	-4.88323	1.04363e-06	1.11668e-05	18.577	11.8392	27.4814	2.91549	0	0	0	0		mRNA_D-herbacea_M_contig18.4221.1	9.53682	-3.49229	0.769542	-4.53814	5.6752e-06
Ec-00_002260	39.9434	-1.2109	0.517479	-2.34001	0.0192832	0.0382415	61.7638	59.0841	46.2541	13.3467	23.9071	35.3047		mRNA_S-promiscuus_M_contig2.5275.1	243.686	-1.25709	0.47028	-2.67307	0.00751616	0.0247279	408.21	155.089	467.692	98.7511	195.098	137.276		Upin_00000309	6.45029	-5.74282	1.29737	-4.4265	9.5776e-06	8.03656e-05	7.03736	17.8294	20.1689	5.84897	0	0.717696	0	0		mRNA_D-herbacea_M_contig18.4230.1	1247.31	-1.1831	0.116323	-10.1708	2.67666e-24
Ec-00_002470	63.1732	-2.51583	0.406674	-6.18636	6.15689e-10	5.12069e-09	107.777	97.3266	117.454	16.0373	18.9393	21.5046		mRNA_S-promiscuus_M_contig2.5283.1	550.732	-1.77275	0.328402	-5.39812	6.73423e-08	1.08718e-06	652.485	1072.25	831.116	182.98	247.774	317.789		Upin_00000312	7.59809	-1.91225	0.793677	-2.40935	0.0159808	0.0477905	4.28097	8.88257	18.7536	16.0397	4.37946	2.1423	0.816743	5.48938		mRNA_D-herbacea_M_contig18.4232.1	58206	-1.26372	0.0717283	-17.6181	1.78898e-69
Ec-00_002480	1274.36	-8.25083	1.29607	-6.36606	1.93952e-10	1.73294e-09	76.7661	4170.59	3373.81	7.81361	8.67148	8.5428		mRNA_S-promiscuus_M_contig2.5294.1	127.31	-1.21815	0.284956	-4.27487	1.91253e-05	0.00016932	181.306	157.763	195.378	81.3244	79.9901	68.0976		Upin_00000313	229.139	-2.4886	0.455882	-5.45887	4.79182e-08	6.63249e-07	688.328	498.702	164.928	203.597	49.3333	57.5719	80.8005	89.8517		mRNA_D-herbacea_M_contig192.4572.1	56.4412	-1.13567	0.298084	-3.80991	0.000139017
Ec-00_002630	117.89	-8.16266	1.06695	-7.65045	2.00278e-14	2.95945e-13	167.751	236.528	299.038	4.02551	0	0		mRNA_S-promiscuus_M_contig2.5311.1	61.8458	-1.48389	0.354888	-4.1813	2.89845e-05	0.000240737	77.0823	98.9358	97.1829	30.0126	32.1911	35.6701		Upin_00000315	8.24886	-6.08582	1.75557	-3.46658	0.000527119	0.00271421	40.171	23.6543	1.2461	0	0	0	0	0.919516		mRNA_D-herbacea_M_contig192.4574.1	1831.53	-1.03554	0.0935468	-11.0698	1.7588e-28
Ec-00_002700	155.415	-3.10495	0.418563	-7.41811	1.18802e-13	1.59656e-12	185.606	318.107	331.851	45.9931	26.1992	24.7318		mRNA_S-promiscuus_M_contig2.5312.1	184.33	-2.77146	0.318385	-8.70475	3.18267e-18	1.75204e-16	352.841	248.676	363.423	53.2481	47.7989	39.9938		Upin_00000348	5.19525	-6.16907	1.84877	-3.33684	0.000847357	0.00405715	11.4602	27.6073	2.4945	0	0	0	0	0		mRNA_D-herbacea_M_contig192.4587.1	649.719	-2.29112	0.123903	-18.4913	2.4284e-76
Ec-00_002720	20.1106	-7.82619	1.39708	-5.60184	2.12094e-08	1.41929e-07	28.0204	63.7899	28.8531	0	0	0		mRNA_S-promiscuus_M_contig2.5330.1	1253.54	-1.25764	0.254984	-4.93221	8.13049e-07	1.0474e-05	2200.64	1587.43	1515.45	707.716	810.631	699.351		Upin_00000350	18.3201	-4.89403	0.756148	-6.47233	9.6506e-11	2.18945e-09	24.6901	34.3888	34.6302	47.9484	0	0.709684	3.26387	0.930049		mRNA_D-herbacea_M_contig204.5309.1	34.2514	-1.22943	0.362535	-3.3912	0.000695875
Ec-00_002840	39.2783	-2.20963	0.728382	-3.03361	0.00241645	0.00614879	29.3863	75.8195	88.7615	23.5589	14.5217	3.62179		mRNA_S-promiscuus_M_contig2.5335.1	2515.6	-1.38589	0.322184	-4.30154	1.69613e-05	0.000152082	3572.93	2405.66	4938.1	1519.99	1439.82	1217.11		Upin_00000353	10.2632	-2.9802	0.964972	-3.08838	0.0020125	0.00839784	34.2383	21.7145	5.00181	11.6659	0.730002	0	3.26702	5.48797		mRNA_D-herbacea_M_contig204.5310.1	35.7592	-1.46871	0.344908	-4.25827	2.06016e-05
Ec-00_002850	479.389	-3.3469	0.269908	-12.4002	2.60811e-35	2.38729e-33	763.814	1039.01	815.772	75.2901	102.176	80.2727		mRNA_S-promiscuus_M_contig2.5358.1	607.092	-1.7751	0.270261	-6.56808	5.09666e-11	1.30559e-09	1085.67	758.508	974.866	229.451	314.107	279.957		Upin_00000354	78.9712	-4.44465	0.798464	-5.5665	2.59902e-08	3.78488e-07	288.168	232.054	47.0825	36.3464	2.1751	1.42084	10.6093	13.9126		mRNA_D-herbacea_M_contig204.5316.1	181.038	-1.21785	0.186815	-6.51901	7.07718e-11
Ec-00_002890	3.2557	-5.19978	1.93665	-2.68493	0.00725446	0.0162309	7.00509	5.31583	7.21327	0	0	0		mRNA_S-promiscuus_M_contig2.5365.1	487.698	-1.04273	0.430481	-2.42225	0.0154248	0.0446226	578.66	1065.12	325.967	296.253	342.396	317.789		Upin_00000356	3.76727	-5.697	2.05322	-2.77466	0.00552597	0.019735	0	0.983484	24.7924	4.36228	0	0	0	0		mRNA_D-herbacea_M_contig204.5317.1	348.877	-1.80543	0.126833	-14.2346	5.58516e-46
Ec-00_002970	29.7162	-4.18998	1.01919	-4.11108	3.93812e-05	0.000151493	109.232	27.691	31.3126	3.42725	6.63448	0		mRNA_S-promiscuus_M_contig2.5367.1	8150.43	-2.04145	0.245022	-8.33169	7.96969e-17	3.89979e-15	11220.4	11749.3	16375.3	3313.97	3077.67	3166		Upin_00000369	494.926	-1.56185	0.33345	-4.68391	2.81449e-06	2.6979e-05	995.791	1077.01	409.51	475.176	281.005	261.922	221.95	237.046		mRNA_D-herbacea_M_contig204.5318.1	1510.51	-1.69094	0.0977436	-17.2998	4.71998e-67
Ec-00_003370	3560.79	-1.37647	0.230227	-5.97877	2.24832e-09	1.72777e-08	4027.25	5358.09	6039.16	2058.38	1975.58	1906.27		mRNA_S-promiscuus_M_contig2.5388.1	96.0192	-2.72304	0.527323	-5.16389	2.41875e-07	3.49115e-06	149.822	273.633	76.9364	27.1081	30.2401	18.3755		Upin_00000378	261.566	-1.40978	0.202177	-6.973	3.10258e-12	8.91593e-11	336.198	311.003	430.878	442.292	126.361	130.17	171.415	144.21		mRNA_D-herbacea_M_contig22.5837.1	1362.42	-1.11028	0.100485	-11.0491	2.21325e-28
Ec-00_003520	132.337	-1.1653	0.371519	-3.13658	0.00170929	0.00451247	129.792	193.882	225.719	91.639	58.6467	94.3432		mRNA_S-promiscuus_M_contig2.5415.1	14363.1	-1.9411	0.309897	-6.26368	3.75992e-10	8.66199e-09	26241.6	18492.1	23639.7	6728.63	7078.14	3998.3		Upin_00000399	2.45854	-5.08888	2.03267	-2.50354	0.0122958	0.038455	8.54015	9.87602	1.25214	0	0	0	0	0		mRNA_D-herbacea_M_contig22.5839.1	217.757	-2.34662	0.161091	-14.567	4.5539e-48
Ec-00_004020	101.27	-1.72198	0.331994	-5.18677	2.13967e-07	1.23091e-06	126.659	173.123	166.608	49.8417	42.6436	48.7452		mRNA_S-promiscuus_M_contig2.5416.1	34.45	-1.52299	0.500145	-3.04509	0.00232607	0.00951583	69.4826	45.457	38.4682	12.5859	23.4117	17.2946		Upin_00000400	2.12603	-4.88518	1.9767	-2.47138	0.0134591	0.0415165	2.84672	7.90082	6.26069	0	0	0	0	0		mRNA_D-herbacea_M_contig22.5841.1	3399.57	-1.00824	0.114061	-8.83951	9.61406e-19
Ec-00_004150	172.397	-1.15602	0.374347	-3.0881	0.00201442	0.00521603	195.552	230.535	287.284	84.0447	80.4272	156.54		mRNA_S-promiscuus_M_contig2.5442.1	315.356	-1.03346	0.427356	-2.41827	0.0155943	0.0450235	425.581	448.331	396.83	143.286	126.814	351.297		Upin_00000402	30.6145	-8.72021	1.43963	-6.05726	1.38458e-09	2.6177e-08	111.104	119.087	7.45034	7.27453	0	0	0	0		mRNA_D-herbacea_M_contig22.5842.1	2013.18	-1.08972	0.124278	-8.76843	1.81168e-18
Ec-00_004160	15.8854	-3.99423	1.522	-2.62433	0.00868189	0.0190014	9.08431	0	80.5907	2.1908	1.08468	2.36157		mRNA_S-promiscuus_M_contig2.5463.1	18.4656	-2.09241	0.738248	-2.83429	0.00459283	0.0165005	54.2833	21.3915	14.1725	8.71333	6.82842	5.40457		Upin_00000415	22.091	-3.57691	0.714448	-5.00653	5.54189e-07	6.28392e-06	55.5975	62.1937	36.2791	8.75066	2.19072	1.4287	5.71749	4.57026		mRNA_D-herbacea_M_contig22.5843.1	5548.32	-1.44442	0.108736	-13.2838	2.87418e-40
Ec-00_004210	27.0513	-3.80999	1.02011	-3.73488	0.000187804	0.000624852	26.0563	10.7152	114.688	0.944008	4.89602	5.00825		mRNA_S-promiscuus_M_contig2.5482.1	56.5308	-2.21299	0.600579	-3.68476	0.000228915	0.00138897	109.652	35.6525	133.626	19.363	11.7059	29.1847		Upin_00000416	2.87939	-5.30733	1.78965	-2.96557	0.0030212	0.0118269	1.42793	0.986787	16.2465	4.37388	0	0	0	0		mRNA_D-herbacea_M_contig22.5856.1	23.7208	-1.48734	0.422913	-3.51689	0.000436639
Ec-00_004280	2726.5	-1.8136	0.278017	-6.52334	6.87569e-11	6.52556e-10	2880.05	4670.19	5185.98	1174.03	1279.19	1169.55		mRNA_S-promiscuus_M_contig2.5483.1	14.706	-2.80122	0.915191	-3.0608	0.00220746	0.00912524	31.4843	6.2392	39.4805	1.9363	5.85293	3.24274		Upin_00000418	4.65504	-5.25649	1.42289	-3.69423	0.000220555	0.00127442	15.719	11.8392	7.49493	1.45774	0.72944	0	0	0		mRNA_D-herbacea_M_contig22.5869.1	1897.98	-1.07849	0.0857756	-12.5734	2.95907e-36
Ec-00_004290	1465.99	-1.29223	0.316044	-4.08878	4.3365e-05	0.000165275	1302.96	2216.18	2727.01	867.61	928.613	753.545		mRNA_S-promiscuus_M_contig2.5506.1	2409.62	-1.41283	0.297451	-4.74977	2.03644e-06	2.36155e-05	3862.8	4208.78	2438.68	1142.41	1529.57	1275.48		Upin_00000419	1031	-5.83201	1.15688	-5.04114	4.62771e-07	5.345e-06	3703.11	4179.89	124.963	97.6809	21.1598	24.9866	52.2694	43.9473		mRNA_D-herbacea_M_contig22.5888.1	910.458	-1.19102	0.0922111	-12.9162	3.64818e-38
Ec-00_004350	318.953	-1.30693	0.301661	-4.33243	1.47473e-05	6.18259e-05	334.844	481.827	546.389	182.862	153.325	214.471		mRNA_S-promiscuus_M_contig2.5508.1	236.938	-1.00319	0.354762	-2.82777	0.0046873	0.0167731	296.387	381.482	270.29	97.7829	184.367	191.322		Upin_00000427	33.2149	-3.72121	0.578602	-6.43139	1.26445e-10	2.80953e-09	41.1223	35.5879	91.6144	78.8394	8.05255	2.14714	6.53615	1.81906		mRNA_D-herbacea_M_contig22.5889.1	78615.9	-1.5914	0.116356	-13.677	1.39321e-42
Ec-00_004480	10.3674	-5.80453	1.47166	-3.9442	8.00658e-05	0.000288657	21.5933	12.1005	27.3662	0	0	1.1442		mRNA_S-promiscuus_M_contig2.5509.1	3.90683	-4.37021	1.64328	-2.65944	0.007827	0.0255419	11.9423	4.45657	6.07393	0.968148	0	0		Upin_00000428	30.1065	-3.87932	0.778095	-4.98567	6.17477e-07	6.94178e-06	25.6074	32.5951	90.1822	77.3303	10.9641	0.714879	1.63376	1.82459		mRNA_D-herbacea_M_contig22.5896.1	1667.06	-1.72722	0.0915948	-18.8572	2.56246e-79
Ec-00_004510	4.49843	-5.65791	1.93606	-2.92238	0.00347367	0.00849898	3.50255	4.25266	19.2354	0	0	0		mRNA_S-promiscuus_M_contig2.5538.1	2631.22	-2.08932	0.237149	-8.81017	1.24954e-18	7.17045e-17	4376.32	3468.1	4939.12	1076.58	960.856	966.337		Upin_00000429	32.1436	-4.75346	0.73431	-6.47337	9.58383e-11	2.17758e-09	23.7068	34.762	98.9176	90.8395	3.68772	3.59943	1.63569	0		mRNA_D-herbacea_M_contig22.5901.1	4.65948	-2.08361	0.924427	-2.25395	0.0241992
Ec-00_004550	124.622	-1.49492	0.361192	-4.13886	3.49038e-05	0.000135663	154.216	200.519	197.262	71.1513	42.7851	81.798		mRNA_S-promiscuus_M_contig2.5541.1	136.866	-1.04497	0.383835	-2.72244	0.00648017	0.0218507	183.478	186.285	183.23	111.337	48.7744	108.091		Upin_00000455	5.00629	-4.61312	1.79839	-2.56514	0.0103136	0.0332698	0	0.982604	34.6358	2.90612	0	0.709751	0.815979	0		mRNA_D-herbacea_M_contig22.5906.1	3237.98	-1.10188	0.0767266	-14.3611	9.07204e-47
Ec-00_004560	1824.38	-1.43207	0.23928	-5.98489	2.16532e-09	1.66866e-08	2208.43	2935.68	2842.72	1094.85	809.9	1054.67		mRNA_S-promiscuus_M_contig2.5544.1	142.863	-2.4651	0.340377	-7.24224	4.41324e-13	1.41996e-11	220.39	229.068	276.364	58.0889	32.1911	41.0747		Upin_00000461	1062.79	-1.57895	0.297698	-5.30388	1.13366e-07	1.47444e-06	1043.92	1067.66	2069.1	2189.35	504.563	418.863	618.707	590.151		mRNA_D-herbacea_M_contig22.5908.1	492.6	-1.2796	0.132309	-9.67134	3.99099e-22
Ec-00_004630	3262.03	-1.29135	0.179881	-7.17894	7.02541e-13	8.6741e-12	4256.42	4856.34	4782.42	1821.48	1841.67	2013.83		mRNA_S-promiscuus_M_contig2.5547.1	74.0427	-1.68547	0.373471	-4.51297	6.39252e-06	6.50834e-05	120.509	98.0445	120.466	46.4711	26.3382	32.4274		Upin_00000468	36.1299	-1.03823	0.32934	-3.15246	0.00161899	0.00699278	53.4417	60.0196	47.1561	33.4561	26.1316	19.9096	28.5677	20.3565		mRNA_D-herbacea_M_contig22.5930.1	144.173	-1.75527	0.186091	-9.43235	4.01007e-21
Ec-00_004680	6.46411	-6.19664	1.90944	-3.24527	0.00117339	0.00324268	30.6473	2.12633	6.01106	0	0	0		mRNA_S-promiscuus_M_contig2.5550.1	3890.9	-1.52461	0.26424	-5.7698	7.93668e-09	1.49549e-07	6910.26	4388.83	6025.34	2118.31	2135.34	1767.29		Upin_00000473	5.47782	-6.23677	2.38806	-2.61164	0.00901086	0.0297737	0	0	40.9142	2.90835	0	0	0	0		mRNA_D-herbacea_M_contig22.5931.1	578.642	-1.25636	0.124909	-10.0581	8.45801e-24
Ec-00_004690	135.653	-2.11054	0.327561	-6.4432	1.16982e-10	1.07256e-09	224.102	228.801	207.722	35.7489	57.9481	59.5983		mRNA_S-promiscuus_M_contig2.5551.1	374.155	-1.47655	0.374013	-3.94787	7.88509e-05	0.000563259	575.403	348.504	727.859	178.139	260.455	154.571		Upin_00000474	5.47782	-6.23677	2.38806	-2.61164	0.00901086	0.0297737	0	0	40.9142	2.90835	0	0	0	0		mRNA_D-herbacea_M_contig26.6897.1	42.7358	-1.46414	0.300892	-4.86598	1.13891e-06
Ec-00_004740	65.2964	-2.48764	0.718594	-3.46182	0.000536535	0.00161048	25.8519	179.234	127.302	15.0917	31.8324	12.4663		mRNA_S-promiscuus_M_contig2.5552.1	1451.77	-1.31229	0.344476	-3.80952	0.00013924	0.000915994	2641.43	1368.17	2200.79	789.041	1069.14	642.063		Upin_00000491	271.312	-1.19294	0.234698	-5.08288	3.7175e-07	4.37829e-06	349.866	355.439	391.027	413.238	108.042	150.726	199.995	202.164		mRNA_D-herbacea_M_contig26.6925.1	727.617	-1.18732	0.0986342	-12.0376	2.253e-33
Ec-00_004860	607.434	-12.743	1.22907	-10.368	3.46684e-25	1.52727e-23	797.705	1442.72	1404.18	0	0	0		mRNA_S-promiscuus_M_contig2.5556.1	236.092	-1.0547	0.28935	-3.64507	0.000267319	0.00158046	346.327	249.568	360.386	159.744	129.74	170.784		Upin_00000623	65.4709	-1.10564	0.280698	-3.9389	8.18564e-05	0.000529574	57.894	95.0088	90.5818	113.984	45.4737	35.8387	43.3114	41.6757		mRNA_D-herbacea_M_contig26.6975.1	2230.6	-1.40871	0.0895504	-15.731	9.27953e-56
Ec-00_005030	1259.82	-1.95292	0.310349	-6.29265	3.12096e-10	2.6936e-09	2754.4	1662.16	1590.54	613.486	414.417	523.921		mRNA_S-promiscuus_M_contig2.5583.1	1528.19	-2.11906	0.430819	-4.91868	8.71297e-07	1.1141e-05	2577.37	3368.27	1507.35	350.47	495.548	870.135		Upin_00000658	21.8525	-1.4135	0.450479	-3.13777	0.00170241	0.00728424	31.5839	26.938	31.9914	36.8236	20.8068	7.23152	10.6435	8.8017		mRNA_D-herbacea_M_contig26.6976.1	1554.21	-1.17352	0.0797258	-14.7195	4.83488e-49
Ec-00_005210	745.256	-1.24841	0.218318	-5.71829	1.07599e-08	7.49915e-08	1076.83	1010.82	1059.37	505.441	372.864	446.21		mRNA_S-promiscuus_M_contig2.5604.1	1741.6	-1.04289	0.271329	-3.84364	0.000121225	0.000812328	2683.77	2525.09	1826.23	948.785	1328.62	1137.12		Upin_00000663	1.85687	-4.67849	1.675	-2.79312	0.00522016	0.0187873	5.68238	3.95247	3.76067	1.45948	0	0	0	0		mRNA_D-herbacea_M_contig26.7004.1	8227.62	-2.40559	0.0709277	-33.9161	3.85227e-252
Ec-00_005240	211.375	-1.29669	0.333408	-3.8892	0.000100577	0.000354612	278.499	377.607	245.174	127.244	150.932	88.7952		mRNA_S-promiscuus_M_contig2.5618.1	1669.3	-1.06771	0.301719	-3.53874	0.000402042	0.00222291	2465.55	1796.89	2518.66	855.843	1422.26	956.609		Upin_00000780	102.927	-1.00032	0.260733	-3.83658	0.000124757	0.000770451	123.099	100.59	160.974	164.673	52.4793	72.0457	81.6607	67.8977		mRNA_D-herbacea_M_contig265.7141.1	3096.53	-1.60913	0.0813565	-19.7787	4.53803e-87
Ec-00_005250	45.453	-9.0005	1.54435	-5.82802	5.60904e-09	4.05505e-08	27.026	20.1118	225.58	0	0	0		mRNA_S-promiscuus_M_contig2.5626.1	1164.3	-1.3095	0.227294	-5.76126	8.34895e-09	1.56384e-07	1667.58	1655.17	1655.15	778.391	665.283	564.237		Upin_00000810	132.38	-1.2868	0.286083	-4.49799	6.86002e-06	5.9825e-05	214.511	230.032	146.574	159.504	58.1364	65.3971	112.001	72.8858		mRNA_D-herbacea_M_contig265.7157.1	510.531	-1.52849	0.129091	-11.8403	2.41449e-32
Ec-00_005400	521.891	-1.85317	0.205648	-9.01136	2.03513e-19	5.07274e-18	864.257	803.439	784.679	215.059	243.305	220.607		mRNA_S-promiscuus_M_contig2.5637.1	1070.59	-1.35554	0.355833	-3.80948	0.000139259	0.000915994	1499.3	1830.76	1288.69	470.52	896.474	437.77		Upin_00000853	752.793	-1.2519	0.246309	-5.08264	3.72223e-07	4.38044e-06	1055.69	857.126	1128.51	1199.5	306.219	367.445	506.314	601.538		mRNA_D-herbacea_M_contig28.7561.1	2020.39	-1.20153	0.127976	-9.38871	6.074e-21
Ec-00_005480	17.2883	-1.95223	0.820476	-2.37938	0.0173416	0.0348525	24.1573	19.2746	38.8528	3.60433	3.49245	14.3484		mRNA_S-promiscuus_M_contig2.5646.1	20123.1	-1.09958	0.2994	-3.67262	0.00024008	0.0014444	30229.3	21945.9	30147.9	11009.8	17048.6	10357.3		Upin_00000877	18.7133	-2.92599	0.631096	-4.63637	3.54579e-06	3.32063e-05	19.2367	16.9552	35.812	60.3806	4.45749	5.0627	1.63741	6.16463		mRNA_D-herbacea_M_contig28.7571.1	285.081	-1.49245	0.160562	-9.29516	1.46985e-20
Ec-00_005530	463.534	-1.28697	0.245978	-5.23207	1.67621e-07	9.776e-07	740.719	586.912	644.88	257.33	233.327	318.036		mRNA_S-promiscuus_M_contig2.5668.1	451.209	-3.02597	0.518928	-5.83119	5.50326e-09	1.06669e-07	1236.57	294.133	880.72	140.381	81.941	73.5021		Upin_00000914	22.8635	-3.59321	0.503517	-7.13622	9.59307e-13	2.99485e-11	39.4219	34.6648	54.192	40.9407	4.40704	5.0232	2.45198	1.80673		mRNA_D-herbacea_M_contig28.7576.1	9571.17	-1.87711	0.0856323	-21.9206	1.65278e-106
Ec-00_005540	500.696	-1.12834	0.294454	-3.83197	0.00012712	0.000438806	529.949	788.879	742.548	239.186	380.396	323.217		mRNA_S-promiscuus_M_contig2.5669.1	318.911	-2.65562	0.454594	-5.84175	5.16559e-09	1.00639e-07	800.136	289.677	561.838	126.827	71.2107	63.7739		Upin_00000998	47.5479	-2.61008	0.796598	-3.27654	0.00105089	0.0048769	121.789	165.68	21.506	17.5656	5.15338	4.31407	23.7119	20.6632		mRNA_D-herbacea_M_contig28.7587.1	1.46332	-4.63877	2.01644	-2.30048	0.0214211
Ec-00_005580	1091.97	-1.14732	0.266475	-4.30554	1.66581e-05	6.90811e-05	1176.58	1701.82	1635.84	703.021	544.133	790.437		mRNA_S-promiscuus_M_contig2.5680.1	302.007	-1.39503	0.416656	-3.34816	0.000813498	0.00399928	393.011	478.635	441.372	118.114	276.063	104.849		Upin_00001001	371.658	-1.14534	0.39956	-2.8665	0.00415043	0.015484	839.699	692.021	252.967	262.788	272.51	195.616	224.342	233.322		mRNA_D-herbacea_M_contig28.7588.1	980.034	-1.76121	0.0900303	-19.5624	3.23683e-85
Ec-00_005780	2247.31	-1.81172	0.274683	-6.59569	4.23294e-11	4.1637e-10	2566.59	4594.64	3333.38	1039.95	925.534	1023.77		mRNA_S-promiscuus_M_contig2.5684.1	435.551	-1.20315	0.264069	-4.55618	5.20921e-06	5.4291e-05	686.141	533.897	602.331	259.464	313.132	218.345		Upin_00001010	1633.63	-1.05466	0.12656	-8.33327	7.86396e-17	4.427e-15	1948.66	2264.83	2246.78	2361.49	1144.7	961.102	1124.02	1017.44		mRNA_D-herbacea_M_contig28.7604.1	2042.74	-1.57914	0.0967638	-16.3195	7.17275e-60
Ec-00_005820	153.349	-1.66309	0.284219	-5.85143	4.87368e-09	3.55304e-08	229.079	249.228	220.95	76.5546	61.0264	83.2541		mRNA_S-promiscuus_M_contig36.11062.1	933.814	-1.16316	0.318494	-3.65208	0.000260126	0.00154372	976.014	1699.74	1197.58	625.424	665.283	438.851		Upin_00001032	67.8288	-2.33454	0.256539	-9.10016	9.0197e-20	7.31614e-18	121.511	124.91	102.904	103.246	23.9375	17.767	26.1168	22.2384		mRNA_D-herbacea_M_contig28.7612.1	16.105	-1.20784	0.475337	-2.54101	0.0110533
Ec-00_005930	1525.87	-1.00802	0.257657	-3.91223	9.1447e-05	0.000325487	1494.04	2315.84	2305.38	1098.01	1015.1	926.821		mRNA_S-promiscuus_M_contig36.11099.1	67.113	-1.69409	0.421683	-4.01744	5.88333e-05	0.000440192	78.1679	83.7835	145.774	32.917	36.0931	25.9419		Upin_00001044	301.524	-1.27976	0.326971	-3.91397	9.07895e-05	0.000579172	578.675	581.125	279.831	268.231	145.167	142.756	213.972	202.435		mRNA_D-herbacea_M_contig28.7621.1	1810.6	-1.19205	0.079465	-15.0009	7.24384e-51
Ec-00_005940	4054.28	-1.82864	0.335904	-5.44393	5.21184e-08	3.28627e-07	3838.4	8180.67	6962.91	1680.12	2199.32	1464.27		mRNA_S-promiscuus_M_contig36.11107.1	273.293	-1.21746	0.342875	-3.55074	0.000384152	0.00213334	338.728	538.353	269.277	147.158	166.809	179.432		Upin_00001047	17.3017	-3.63158	1.2626	-2.87627	0.00402407	0.0151023	70.4425	56.1519	0	1.456	2.90973	0.712231	4.89849	1.84252		mRNA_D-herbacea_M_contig28.7629.1	3569.88	-1.21959	0.104287	-11.6946	1.3586e-31
Ec-00_005960	712.072	-1.27689	0.491668	-2.59706	0.00940256	0.0203972	1242.34	814.171	967.777	419.646	683.317	145.182		mRNA_S-promiscuus_M_contig36.11109.1	40.4537	-1.2272	0.418291	-2.93383	0.00334807	0.0127545	49.9406	55.2614	64.7886	18.3948	27.3137	27.0228		Upin_00001052	10.0271	-7.10894	2.77285	-2.56377	0.0103542	0.0333715	40.3713	38.3907	0	1.45513	0	0	0	0		mRNA_D-herbacea_M_contig28.7639.1	809.89	-1.3721	0.128552	-10.6735	1.35412e-26
Ec-00_005980	19.9476	-5.23649	1.05081	-4.98328	6.25164e-07	3.35621e-06	23.7794	47.7882	45.0318	0.995644	1.03534	1.05554		mRNA_S-promiscuus_M_contig36.11115.1	250.826	-1.18088	0.298479	-3.95632	7.6114e-05	0.000546388	353.927	280.764	409.99	162.649	176.563	121.062		Upin_00001077	3954.37	-1.06208	0.161927	-6.55899	5.41718e-11	1.27304e-09	4343.79	5313.79	5712.21	6020.54	2497.13	2485.84	3002.46	2259.18		mRNA_D-herbacea_M_contig28.7643.1	1241.37	-1.65761	0.101413	-16.3451	4.71187e-60
Ec-00_006030	186.723	-1.13428	0.335486	-3.38099	0.000722241	0.00209796	225.645	267.689	276.957	115.973	155.086	78.99		mRNA_S-promiscuus_M_contig36.11116.1	692.648	-1.21093	0.350405	-3.45579	0.000548683	0.00287823	1210.52	623.028	1069.01	390.164	534.568	328.598		Upin_00001084	4972.3	-1.29905	0.109647	-11.8476	2.21452e-32	4.77291e-30	6753.29	6678.96	7165.16	7687.43	3142.17	2773.26	2706.53	2871.56		mRNA_D-herbacea_M_contig373.9585.1	8161.64	-1.56507	0.0936561	-16.7109	1.09265e-62
Ec-00_006270	156.429	-10.7856	1.22089	-8.83419	1.00825e-18	2.343e-17	270.572	343.402	324.597	0	0	0		mRNA_S-promiscuus_M_contig36.11121.1	1075.54	-7.05082	0.574205	-12.2793	1.17037e-34	2.28488e-32	1570.96	3684.69	1148.98	7.74518	11.7059	29.1847		Upin_00001088	78.9878	-1.14429	0.347152	-3.29623	0.000979908	0.00458557	113.592	116.238	124.438	80.0767	28.3674	36.3213	70.211	62.6568		mRNA_D-herbacea_M_contig373.9586.1	624.554	-1.02175	0.115327	-8.85967	8.02536e-19
Ec-00_006280	10331	-5.45805	0.321372	-16.9836	1.08603e-64	4.47335e-62	13432.9	24713.8	22460.9	357.198	587.219	434.099		mRNA_S-promiscuus_M_contig36.11134.1	14086.3	-1.19334	0.277114	-4.3063	1.66007e-05	0.000149344	21155.3	15266.4	22382.4	8169.23	10458.2	7086.47		Upin_00001112	242.951	-2.95096	0.463577	-6.36562	1.94499e-10	4.21005e-09	513.356	618.338	276.345	313.578	106.238	60.9442	27.7362	27.0755		mRNA_D-herbacea_M_contig373.9599.1	6038.5	-2.86423	0.0760346	-37.6701	0
Ec-00_006340	29937.6	-1.92647	0.338574	-5.68994	1.27082e-08	8.75702e-08	38848	61137.7	42227.6	9180.77	18073.6	10158.1		mRNA_S-promiscuus_M_contig36.11139.1	196.707	-1.62337	0.328533	-4.94126	7.76208e-07	1.00817e-05	250.789	333.351	306.733	66.8022	120.961	101.606		Upin_00001126	387.959	-1.15523	0.422727	-2.7328	0.00627976	0.0219261	811.177	713.149	292.67	324.307	171.948	140.025	273.417	376.978		mRNA_D-herbacea_M_contig48.11532.1	4224.85	-1.71637	0.120689	-14.2214	6.74498e-46
Ec-00_006350	59110.7	-6.61653	0.326301	-20.2774	2.03722e-91	2.09783e-88	88177.8	142773	120136	945.07	1691.26	941.617		mRNA_S-promiscuus_M_contig36.11140.1	18.2008	-7.62266	1.47352	-5.17309	2.30256e-07	3.33361e-06	11.9423	73.979	23.2834	0	0	0		Upin_00001130	18646	-1.27505	0.28324	-4.50165	6.74281e-06	5.8939e-05	17945	17322.6	34169.1	36116.2	10428.7	10622.3	13026.1	9537.93		mRNA_D-herbacea_M_contig48.11535.1	9582.34	-2.34735	0.0934712	-25.1131	3.57643e-139
Ec-00_006400	30.2473	-7.37074	1.53421	-4.80427	1.5532e-06	7.79723e-06	5.8302	99.1034	75.4721	1.07813	0	0		mRNA_S-promiscuus_M_contig36.11141.1	1118.69	-2.89445	0.387725	-7.46522	8.31617e-14	2.89491e-12	1869.52	2594.61	1452.68	331.107	315.083	149.166		Upin_00001133	106.774	-1.12247	0.312837	-3.58804	0.000333179	0.00181534	190.725	193.438	103.736	97.3011	74.4962	75.1621	52.2145	67.1157		mRNA_D-herbacea_M_contig48.11536.1	3387.98	-1.22327	0.0996727	-12.2728	1.2673e-34
Ec-00_006450	16.5897	-3.23365	1.14455	-2.82525	0.00472441	0.0111279	40.7878	1.94208	47.2157	2.04569	2.10792	5.43902		mRNA_S-promiscuus_M_contig36.11142.1	807.794	-1.2097	0.301081	-4.01784	5.8735e-05	0.00043963	1151.89	1090.08	1141.9	355.31	663.332	444.255		Upin_00001141	166.644	-1.05832	0.263454	-4.01709	5.89212e-05	0.000396143	280.574	281.682	187.825	149.941	99.6193	112.499	94.6998	126.314		mRNA_D-herbacea_M_contig533.12432.1	282.201	-1.66462	0.139236	-11.9554	6.08747e-33
Ec-00_006490	10.952	-2.97066	1.1656	-2.5486	0.0108155	0.0230437	27.369	7.18497	23.3584	0	5.4581	2.34145		mRNA_S-promiscuus_M_contig36.11143.1	27.6816	-2.16792	0.761709	-2.84613	0.00442545	0.0160147	32.57	74.8703	28.345	1.9363	17.5588	10.8091		Upin_00001170	742.405	-1.62307	0.322933	-5.02602	5.00771e-07	5.7493e-06	578.287	910.729	1489.27	1505.57	394.806	318.39	454.389	287.794		mRNA_D-herbacea_M_contig54.12467.1	3493.2	-3.257	0.269613	-12.0803	1.34281e-33
Ec-00_006570	29695.7	-2.02938	0.572039	-3.54762	0.000388734	0.00120549	14422.8	69195.5	59498.5	7117.04	20274.5	7666.11		mRNA_S-promiscuus_M_contig36.11152.1	27720	-1.45	0.344888	-4.20427	2.61923e-05	0.000222224	42478.9	27217.2	52059.6	14758.4	19014.2	10791.8		Upin_00001224	3.56812	-3.02228	1.22089	-2.47548	0.0133058	0.0411192	8.69739	3.93209	9.90592	2.9071	2.17409	0	0	0.928387		mRNA_D-herbacea_M_contig54.12471.1	39603.1	-2.2494	0.0672493	-33.4487	2.68486e-245
Ec-00_006590	3242.09	-2.0957	0.508422	-4.12197	3.75651e-05	0.000145185	1489.84	7212.01	7062.74	1134.03	1492.93	1060.97		mRNA_S-promiscuus_M_contig36.11171.1	554.639	-1.24726	0.269854	-4.62198	3.80097e-06	4.12724e-05	730.653	652.442	958.668	372.737	325.813	287.523		Upin_00001230	1394.7	-1.7972	0.289871	-6.2	5.64635e-10	1.14191e-08	2020.19	1716.87	2350.02	2576.69	431.755	409.104	805.073	847.858		mRNA_D-herbacea_M_contig54.12491.1	12202	-1.11818	0.0855153	-13.0758	4.52912e-39
Ec-00_006600	504.158	-2.09576	0.530765	-3.94858	7.86177e-05	0.000284121	1486.45	472.945	491.635	245.331	94.5913	233.999		mRNA_S-promiscuus_M_contig36.11182.1	53.1477	-3.64802	0.825628	-4.41847	9.9401e-06	9.55026e-05	122.68	76.653	96.1705	3.87259	19.5098	0		Upin_00001237	650.668	-1.3302	0.172539	-7.70957	1.26242e-14	5.30531e-13	943.246	826.817	1065.18	888.201	360.247	294.053	407.222	420.385		mRNA_D-herbacea_M_contig54.12492.1	2728.71	-1.16767	0.0750993	-15.5483	1.63361e-54
Ec-00_006625	67.0376	-4.11837	0.512987	-8.02822	9.88955e-16	1.66776e-14	145.829	109.562	124.998	8.11777	10.4845	3.2344		mRNA_S-promiscuus_M_contig36.11197.1	2305.15	-1.2591	0.300743	-4.18665	2.831e-05	0.000235755	3916	3002.84	2836.52	1043.66	1791	1240.89		Upin_00001262	1891.44	-1.37187	0.198771	-6.90175	5.13671e-12	1.41678e-10	2394.69	2435.14	2824.41	3259.47	968.765	805.592	1155.22	1288.24		mRNA_D-herbacea_M_contig54.12493.1	56.9331	-1.23751	0.277161	-4.46495	8.00879e-06
Ec-00_006770	1886.96	-1.43099	0.260027	-5.50325	3.72854e-08	2.40624e-07	2005.44	3056.29	3197.34	1070.92	914.833	1076.91		mRNA_S-promiscuus_M_contig36.11224.1	1326.48	-1.96455	0.262676	-7.47901	7.48828e-14	2.61634e-12	1960.71	2494.79	1879.88	436.635	630.166	556.671		Upin_00001272	30.5519	-1.1562	0.372934	-3.10026	0.00193348	0.0081119	39.7251	28.9401	60.2099	39.8179	15.627	15.931	20.4745	23.6898		mRNA_D-herbacea_M_contig54.12494.1	47.9689	-1.41887	0.303109	-4.68104	2.85417e-06
Ec-00_006870	972.536	-1.72724	0.280862	-6.14977	7.75955e-10	6.37956e-09	1231.38	1690.82	1559.69	523.13	325.436	504.771		mRNA_S-promiscuus_M_contig36.11238.1	583.44	-1.35956	0.319713	-4.25242	2.11471e-05	0.000185313	695.912	806.639	1016.37	230.419	419.46	331.84		Upin_00001273	1416.73	-1.5548	0.240678	-6.46009	1.04642e-10	2.35631e-09	2735.89	2532.5	1557.23	1629.5	645.305	636.388	877.519	719.486		mRNA_D-herbacea_M_contig54.12495.1	1644.07	-1.85976	0.110764	-16.7903	2.87608e-63
Ec-00_006900	3921.53	-1.09657	0.236298	-4.64063	3.47352e-06	1.63513e-05	5037.61	5923.54	5070.86	2138.7	3101.33	2257.11		mRNA_S-promiscuus_M_contig36.11239.1	96.0099	-1.27432	0.394219	-3.23251	0.00122708	0.00562781	96.6243	185.393	125.528	60.0252	66.3332	42.1556		Upin_00001279	10.5314	-7.17986	1.22148	-5.87799	4.15282e-09	7.11972e-08	33.4788	24.5493	16.0566	10.1662	0	0	0	0		mRNA_D-herbacea_M_contig54.12496.1	4482.29	-1.57032	0.102123	-15.3767	2.34595e-53
Ec-00_006960	2616.23	-8.07246	0.393232	-20.5285	1.19776e-93	1.51802e-90	3882.7	6261.98	5494.66	25.157	8.34149	24.5667		mRNA_S-promiscuus_M_contig36.11254.1	1191.52	-1.2309	0.369726	-3.32922	0.000870911	0.00423644	1904.26	1107.01	2002.37	694.162	965.734	475.602		Upin_00001280	2.23441	-4.93936	1.69206	-2.91915	0.00350991	0.0134606	1.45545	1.964	8.64639	5.8094	0	0	0	0		mRNA_D-herbacea_M_contig54.12516.1	37424.1	-1.17403	0.147703	-7.94857	1.8868e-15
Ec-00_007110	58298.6	-1.5274	0.537568	-2.84132	0.00449272	0.0106476	32608.9	140024	87068.1	19697.2	50864.1	19529		mRNA_S-promiscuus_M_contig36.11270.1	303.293	-1.14966	0.394034	-2.91768	0.00352645	0.0132629	311.586	421.591	521.346	154.904	283.867	126.467		Upin_00001295	2.98243	-5.34713	1.93995	-2.75632	0.00584559	0.0206685	14.5642	0	4.93879	4.35646	0	0	0	0		mRNA_D-herbacea_M_contig54.12521.1	2046.15	-1.04079	0.097135	-10.7149	8.66766e-27
Ec-00_007210	8.17661	-5.37947	1.51225	-3.55727	0.000374732	0.00116624	15.7934	21.0933	10.8418	0	0	1.33109		mRNA_S-promiscuus_M_contig36.11273.1	826.909	-1.07899	0.253439	-4.25741	2.06807e-05	0.000181731	1185.55	942.118	1240.09	629.296	477.989	486.411		Upin_00001312	20.6978	-3.40141	0.70632	-4.81567	1.46705e-06	1.49752e-05	43.5786	58.9495	27.2065	21.7939	6.51606	5.67712	0	1.86041		mRNA_D-herbacea_M_contig54.12530.1	12643.7	-1.82594	0.0707746	-25.7994	9.00773e-147
Ec-00_007380	1473.75	-1.63218	0.504277	-3.23667	0.00120932	0.00332856	1742.13	2515.56	2428.08	482.501	1372.02	302.239		mRNA_S-promiscuus_M_contig36.11277.1	760.003	-1.16532	0.245452	-4.74764	2.05801e-06	2.38218e-05	1090.01	894.879	1169.23	543.131	428.239	434.527		Upin_00001333	400.55	-1.481	0.248931	-5.94945	2.69052e-09	4.79243e-08	482.617	488.369	741.29	646.381	159.441	173.698	243.564	269.037		mRNA_D-herbacea_M_contig54.12541.1	14.8885	-1.24982	0.505018	-2.4748	0.013331
Ec-00_007460	21.1773	-7.89845	1.68345	-4.69181	2.70798e-06	1.30086e-05	13.6567	5.5946	107.813	0	0	0		mRNA_S-promiscuus_M_contig36.11278.1	75.7677	-1.48299	0.483353	-3.06814	0.00215399	0.00894139	146.565	118.545	69.8502	61.9615	26.3382	31.3465		Upin_00001352	411.635	-1.48038	0.237557	-6.23168	4.61466e-10	9.44658e-09	505.453	460.166	628.118	830.967	208.744	188.489	266.454	204.689		mRNA_D-herbacea_M_contig54.12547.1	113.184	-1.82628	0.198218	-9.21348	3.15706e-20
Ec-00_007480	255.021	-1.68261	0.315519	-5.33283	9.66957e-08	5.84216e-07	275.848	438.901	452.213	132.814	100.124	130.228		mRNA_S-promiscuus_M_contig36.11290.1	493.51	-1.15664	0.265692	-4.35332	1.34092e-05	0.000124353	549.347	673.833	820.993	293.349	341.421	282.118		Upin_00001357	14.6094	-1.84363	0.613085	-3.00713	0.00263725	0.010582	18.8766	27.5126	33.3978	11.6244	5.79309	6.38764	11.4237	1.85972		mRNA_D-herbacea_M_contig54.12553.1	8512.49	-1.00061	0.0806065	-12.4135	2.20836e-35
Ec-00_007580	36.6002	-1.35477	0.479078	-2.82788	0.00468572	0.0110478	45.8211	53.6822	58.4957	23.3953	24.153	14.0538		mRNA_S-promiscuus_M_contig2.4722.1	1828.05	1.13305	0.337209	3.36009	0.00077917	0.0038485	1059.61	1282.6	1092.29	2091.2	1768.56	3674.03		Upin_00001359	60.1518	-1.74082	0.698897	-2.49081	0.0127451	0.0396708	21.8212	20.6245	165.565	162.679	37.6234	38.3009	18.7655	15.835		mRNA_D-herbacea_M_contig54.12555.1	477.345	-1.01295	0.113407	-8.93194	4.18618e-19
Ec-00_007630	5323.56	-7.49698	1.19524	-6.27239	3.55545e-10	3.04943e-09	427.484	17796.7	13541.4	66.6777	66.6099	42.5482		mRNA_S-promiscuus_M_contig2.4732.1	2081.5	1.53547	0.398207	3.85596	0.000115277	0.000778255	1092.18	1356.58	754.179	2242.23	2244.6	4799.26		Upin_00001374	20.6562	-5.6719	0.993933	-5.70652	1.1531e-08	1.81216e-07	27.1963	26.6267	93.5895	14.5729	0	0.713323	1.63321	0.917537		mRNA_D-herbacea_M_contig54.12556.1	79.1438	-1.11289	0.23373	-4.76143	1.92228e-06
Ec-00_007720	2762.54	-2.98696	0.316484	-9.43795	3.80149e-21	1.13057e-19	3030.31	5886.12	5802.48	575.06	719.985	561.301		mRNA_S-promiscuus_M_contig2.4733.1	269.856	1.64617	0.452497	3.63797	0.000274791	0.00161908	115.081	177.371	99.2075	258.495	295.573	673.409		Upin_00001383	273.275	-11.8768	1.15435	-10.2887	7.92345e-25	1.02172e-22	843.546	786.38	411.072	145.206	0	0	0	0		mRNA_D-herbacea_M_contig54.12558.1	54.7589	-1.60438	0.311281	-5.1541	2.54849e-07
Ec-00_007740	2243.11	-1.62823	0.260207	-6.25746	3.91289e-10	3.34729e-09	2689.19	3589.06	3890.9	1273.93	873.875	1141.7		mRNA_S-promiscuus_M_contig2.4734.1	1075.17	1.68371	0.427401	3.93941	8.16819e-05	0.000580199	552.604	614.115	364.436	1132.73	1083.77	2703.36		Upin_00001392	455.056	-1.53257	0.329857	-4.64617	3.38161e-06	3.19117e-05	852.436	1028.2	405.605	418.515	214.148	212.002	274.689	234.854		mRNA_D-herbacea_M_contig556.12704.1	5.74057	-2.06907	0.823295	-2.51315	0.0119657
Ec-00_007760	26.6048	-7.07944	1.35475	-5.22564	1.73558e-07	1.01008e-06	26.3884	66.9068	65.0013	1.33237	0	0		mRNA_S-promiscuus_M_contig2.4735.1	1701.2	1.664	0.47187	3.52639	0.000421267	0.00230765	666.599	1285.27	496.037	1451.25	2342.15	3965.87		Upin_00001407	561.457	-1.83346	0.218641	-8.38568	5.04314e-17	2.92638e-15	831.901	750.75	930.751	993.515	227.206	172.791	311.797	272.946		mRNA_D-herbacea_M_contig556.12709.1	64627.6	-1.59557	0.0799868	-19.948	1.56122e-88
Ec-00_008210	66.8165	-2.17473	0.432558	-5.0276	4.96667e-07	2.70694e-06	133.2	90.9711	104.012	26.447	30.721	15.5481		mRNA_S-promiscuus_M_contig2.4740.1	2274.33	1.02317	0.373442	2.73983	0.00614703	0.0209364	1354.91	1523.25	1621.74	3368.19	1606.63	4171.25		Upin_00001429	344.713	-3.47159	0.497671	-6.97567	3.04424e-12	8.76497e-11	499.507	426.125	758.146	846.621	94.7366	88.6265	18.7643	25.1744		mRNA_D-herbacea_M_contig6.13191.1	3.29369	-3.06217	1.3213	-2.31755	0.0204737
Ec-00_008280	77.1568	-3.51855	1.02714	-3.42559	0.000613476	0.00181825	22.3987	237.681	162.34	7.64487	1.03922	31.8369		mRNA_S-promiscuus_M_contig2.4744.1	2197.93	1.64169	0.496779	3.30467	0.000950882	0.00455178	889.16	1618.63	692.428	1527.74	3036.7	5422.94		Upin_00001450	9845.34	-1.00387	0.292502	-3.43201	0.000599123	0.00301601	8408.29	9144.36	17217.7	17785.2	5791.14	5795.99	8379	6241		mRNA_D-herbacea_M_contig6.13192.1	970.085	-1.05175	0.0883399	-11.9057	1.10583e-32
Ec-00_008340	137.19	-1.62772	0.457857	-3.55507	0.000377872	0.00117535	283.469	175.54	162.813	75.4419	92.7753	33.0974		mRNA_S-promiscuus_M_contig2.4748.1	180.315	1.48671	0.412058	3.60801	0.000308558	0.00178254	92.2816	122.11	69.8502	150.063	318.985	328.598		Upin_00001484	1044.46	-1.12038	0.271194	-4.1313	3.60723e-05	0.000256709	980.765	963.987	1915.71	1862.99	655.608	605.014	705.324	666.259		mRNA_D-herbacea_M_contig6.13214.1	36.5361	-2.13452	0.348449	-6.12578	9.02386e-10
Ec-00_008380	48.1728	-3.79176	0.778904	-4.86807	1.12693e-06	5.78242e-06	74.0345	101.924	92.2425	13.7022	7.13339	0		mRNA_S-promiscuus_M_contig2.4756.1	1661.74	1.27735	0.398173	3.20802	0.00133651	0.00604047	848.991	1279.03	783.537	1353.47	2227.04	3478.38		Upin_00001495	11606.6	-2.08527	0.308149	-6.76709	1.314e-11	3.37148e-10	12028.5	12389.9	24080.7	26645.8	4085.94	3806.74	5846.37	3968.82		mRNA_D-herbacea_M_contig6.13225.1	178.633	-2.01164	0.182372	-11.0304	2.72573e-28
Ec-00_008610	8.54647	-6.59618	1.5926	-4.14176	3.4465e-05	0.000134084	27.1447	8.50532	15.6288	0	0	0		mRNA_S-promiscuus_M_contig2.4770.1	1023.35	1.37843	0.420237	3.28012	0.00103764	0.00489166	513.52	788.813	402.904	851.002	1384.22	2199.66		Upin_00001509	4255.29	-1.37843	0.241895	-5.69846	1.20891e-08	1.89004e-07	5182.35	5149.02	6796.21	7457.84	1733.33	1902.73	3054.02	2766.81		mRNA_D-herbacea_M_contig6.13226.1	357.653	-1.89991	0.188022	-10.1047	5.26571e-24
Ec-00_008690	609.795	-1.30675	0.30458	-4.29034	1.78403e-05	7.3466e-05	605.159	963.21	1037.52	415.783	286.221	350.881		mRNA_S-promiscuus_M_contig2.4771.1	8540.52	1.74964	0.490288	3.56859	0.000358914	0.00202008	2626.23	6622.46	2496.38	8761.74	9756.84	20979.5		Upin_00001528	336.049	-1.53214	0.212743	-7.20184	5.94036e-13	1.93151e-11	427.778	492.319	497.233	580.718	224.582	135.945	181.228	148.584		mRNA_D-herbacea_M_contig6.13231.1	1008.16	-1.20404	0.103182	-11.669	1.83464e-31
Ec-00_008740	789.702	-1.27439	0.421587	-3.02284	0.00250415	0.00634843	1704.98	960.464	686.561	458.786	638.559	288.856		mRNA_S-promiscuus_M_contig2.4784.1	6494.46	2.01623	0.492033	4.09775	4.17185e-05	0.000329451	1831.52	4312.18	1579.22	6885.47	7551.26	16807.1		Upin_00001567	629.423	-1.04487	0.190557	-5.48326	4.17569e-08	5.84945e-07	830.109	1051.48	746.481	762.023	384.496	336.893	484.801	439.102		mRNA_D-herbacea_M_contig6.13238.1	133694	-2.70265	0.0921303	-29.3351	3.69907e-189
Ec-00_009240	645.159	-1.33679	0.523061	-2.5557	0.0105975	0.0226583	1168.37	811.956	792.679	396.426	593.938	107.584		mRNA_S-promiscuus_M_contig2.4801.1	2977.44	1.22187	0.448792	2.72258	0.0064774	0.0218455	1484.11	2647.2	1228.96	2487.17	3377.14	6640.05		Upin_00001597	78.1918	-1.88829	0.369299	-5.11318	3.16783e-07	3.82957e-06	71.183	105.262	169.835	146.485	35.3885	44.6119	19.628	33.1415		mRNA_D-herbacea_M_contig6.13248.1	1198.85	-1.07013	0.0939968	-11.3848	4.97883e-30
Ec-00_009360	61.0522	-1.88106	0.434147	-4.33278	1.47241e-05	6.17446e-05	88.7883	104.781	94.56	29.4886	15.3969	33.2985		mRNA_S-promiscuus_M_contig2.4802.1	185.202	1.68917	0.701863	2.4067	0.0160975	0.0462297	40.1696	196.089	26.3204	170.394	225.338	452.903		Upin_00001598	128.846	-1.53188	0.242443	-6.31851	2.64099e-10	5.61983e-09	225.15	229.905	162.005	148.2	62.9893	55.3524	78.3321	68.8333		mRNA_D-herbacea_M_contig6.13260.1	3147.51	-1.79534	0.0886549	-20.2509	3.48993e-91
Ec-00_009410	227.209	-3.6936	0.809436	-4.56318	5.03848e-06	2.3053e-05	28.5524	795.308	441.591	26.2489	28.3832	43.169		mRNA_S-promiscuus_M_contig2.4803.1	676.584	1.33038	0.433797	3.06682	0.00216347	0.00897473	388.668	516.962	249.031	665.118	699.425	1540.3		Upin_00001635	6.30493	-2.60845	1.03582	-2.51826	0.0117936	0.0371461	18.9171	15.7128	8.64742	0	0.723434	2.12761	2.44763	1.86343		mRNA_D-herbacea_M_contig6.13261.1	809.558	-1.1317	0.113355	-9.98368	1.79674e-23
Ec-00_009480	4.28404	-5.5918	2.39183	-2.33788	0.0193935	0.0384325	0	14.8843	10.8199	0	0	0		mRNA_S-promiscuus_M_contig2.4805.1	17.888	2.66383	0.646905	4.11781	3.82489e-05	0.000305491	3.257	7.13051	4.04929	30.0126	28.2892	34.5892		Upin_00001637	132.143	-1.99715	0.264312	-7.55603	4.15549e-14	1.62419e-12	255.238	270.694	150.305	168.79	52.302	49.091	57.1404	53.5856		mRNA_D-herbacea_M_contig6.13262.1	8788.88	-1.18512	0.0960747	-12.3354	5.83908e-35
Ec-00_009500	3033.83	-3.61828	0.292632	-12.3646	4.06217e-35	3.65728e-33	7357.99	5457.37	4017.5	514.302	381.084	474.748		mRNA_S-promiscuus_M_contig2.4811.1	5701.64	1.49607	0.408094	3.66599	0.000246387	0.00147793	2643.6	4019.82	2289.87	5715.95	6222.64	13317.9		Upin_00001652	12.6318	-5.41598	1.03234	-5.24633	1.55161e-07	1.96715e-06	10.1638	23.5825	34.6358	30.5143	1.44831	0.709751	0	0		mRNA_D-herbacea_M_contig6.13263.1	11557	-1.30907	0.0743808	-17.5996	2.47885e-69
Ec-00_009510	294.182	-1.19894	0.366028	-3.27555	0.00105457	0.00294743	464.212	438.078	327.449	173.802	108.484	253.069		mRNA_S-promiscuus_M_contig2.4815.1	830.692	1.54416	0.410452	3.7621	0.000168494	0.00107542	302.901	623.028	346.214	1522.9	727.714	1461.4		Upin_00001666	354.059	-1.34466	0.298314	-4.50753	6.55864e-06	5.76297e-05	295.616	469.923	615.526	651.234	221.065	155.543	261.143	162.419		mRNA_D-herbacea_M_contig6.13267.1	76507.5	-1.05643	0.0968091	-10.9125	1.00422e-27
Ec-00_009660	529.814	-1.09017	0.366459	-2.97488	0.00293108	0.00731568	405.524	752.752	1005.06	341.721	289.239	384.591		mRNA_S-promiscuus_M_contig2.4819.1	8745.68	2.43227	0.521134	4.66727	3.05235e-06	3.38421e-05	2079.05	4598.29	1524.56	9884.79	9198.86	25188.5		Upin_00001673	835.129	-1.62411	0.208369	-7.79438	6.47231e-15	2.8386e-13	1202.24	1343.22	1220.91	1277.24	386.696	283.899	534.466	432.369		mRNA_D-herbacea_M_contig6.13285.1	298.621	-1.70347	0.138262	-12.3206	7.01999e-35
Ec-00_009890	656.258	-2.44606	0.40161	-6.09063	1.12467e-09	9.06559e-09	527.036	1541.68	1258.48	227.216	197.735	185.403		mRNA_S-promiscuus_M_contig2.4837.1	1099.01	1.23427	0.422856	2.91889	0.00351283	0.0132324	647.057	854.77	464.656	956.53	1207.65	2463.4		Upin_00001689	16.1047	-3.58405	0.859003	-4.17234	3.01491e-05	0.000218577	11.5184	18.7099	44.761	43.6663	2.9077	0	0.816359	6.45799		mRNA_D-herbacea_M_contig6.13286.1	463.099	-1.30462	0.163306	-7.98876	1.36301e-15
Ec-00_009910	16.9986	-1.96359	0.690712	-2.84285	0.00447117	0.0106057	23.9167	30.9044	25.9658	4.70325	6.23314	10.2685		mRNA_S-promiscuus_M_contig2.4843.1	3610.97	1.13043	0.44296	2.55199	0.0107109	0.0330078	2186.53	3150.79	1455.72	2846.35	4188.75	7837.7		Upin_00001690	14.5716	-2.14482	0.595445	-3.60205	0.000315712	0.00173142	21.5526	13.7931	41.0832	18.9301	5.82091	8.54843	4.08221	2.76241		mRNA_D-herbacea_M_contig6.13288.1	43913.4	-2.80966	0.0994396	-28.2549	1.23788e-175
Ec-00_009930	204.915	-1.94412	0.504939	-3.85021	0.000118015	0.000409954	333.347	244.973	397.616	80.6345	141.042	31.8801		mRNA_S-promiscuus_M_contig2.4844.1	2749.76	1.68418	0.461719	3.64763	0.000264667	0.00156651	1373.37	1827.19	714.699	2226.74	4147.78	6208.77		Upin_00001695	120.643	-1.71684	0.419248	-4.09504	4.22095e-05	0.000295643	264.994	280.237	110.273	84.3239	58.0031	48.3088	72.6333	46.3744		mRNA_D-herbacea_M_contig6.13294.1	13.4018	-2.4887	0.666053	-3.73649	0.000186604
Ec-00_010040	6.89936	-5.92196	1.78887	-3.31045	0.000931456	0.00263236	11.6452	26.9295	2.82148	0	0	0		mRNA_S-promiscuus_M_contig2.4845.1	101.621	2.98564	0.4868	6.1332	8.61315e-10	1.87695e-08	19.542	30.3047	18.2218	96.8148	174.612	270.228		Upin_00001710	213.461	-1.09531	0.254698	-4.30041	1.70486e-05	0.000132652	211.902	229.373	369.011	353.612	148.213	158.676	115.916	120.99		mRNA_D-herbacea_M_contig6.13299.1	295.829	-1.09057	0.131406	-8.2992	1.04813e-16
Ec-00_010110	243.797	-2.52039	0.399934	-6.302	2.9383e-10	2.55065e-09	630.903	286.884	327.783	88.5608	56.9215	71.7299		mRNA_S-promiscuus_M_contig2.4847.1	3139.5	1.53561	0.474445	3.23663	0.00120948	0.00555921	1321.26	2515.29	994.1	2602.38	4037.55	7366.43		Upin_00001767	282.6	-1.84402	0.313351	-5.88483	3.98456e-09	6.8703e-08	284.63	284.799	591.574	607.538	138.448	105.26	133.185	115.363		mRNA_D-herbacea_M_contig6.13301.1	475.264	-1.10375	0.149831	-7.36667	1.74948e-13
Ec-00_010200	143.707	-2.72148	0.434936	-6.25719	3.91972e-10	3.35139e-09	201.001	318.272	229.628	60.0297	24.1592	29.1537		mRNA_S-promiscuus_M_contig2.4863.1	108.187	1.269	0.466702	2.71908	0.00654631	0.0220191	42.341	98.9358	48.5914	133.604	107.304	218.345		Upin_00001887	279.718	-1.91308	0.249871	-7.65629	1.91377e-14	7.69948e-13	508.028	447.119	385.546	426.513	85.0674	88.9948	138.782	157.695		mRNA_D-herbacea_M_contig6.13307.1	48.4082	-9.61811	1.20756	-7.96492	1.65333e-15
Ec-00_010210	55.6063	-3.86713	0.499924	-7.73543	1.03052e-14	1.56632e-13	86.9476	102.552	122.786	7.88127	6.16807	7.30222		mRNA_S-promiscuus_M_contig2.4867.1	4634.67	1.81287	0.435277	4.16486	3.11546e-05	0.000255621	1988.94	2735.44	1436.48	5398.39	4406.28	11842.5		Upin_00001898	880.818	-1.52252	0.214813	-7.08763	1.36428e-12	4.1767e-11	1077.82	1076.34	1472.75	1599.98	386.115	391.752	562.367	479.434		mRNA_D-herbacea_M_contig6.13321.1	2127.41	-1.01436	0.122785	-8.2612	1.44213e-16
Ec-00_010260	602.854	-1.51859	0.553034	-2.74594	0.00603387	0.0137826	443.103	1224.34	1014.47	213.095	582.997	139.117		mRNA_S-promiscuus_M_contig2.4872.1	3204	1.1929	0.479135	2.48969	0.0127854	0.0382129	1689.3	3007.29	1153.03	2598.51	3528.34	7247.53		Upin_00001990	1239.95	-1.07391	0.146315	-7.33971	2.1405e-13	7.40682e-12	1778.16	1595.17	1562.69	1789.11	660.082	809.923	913.511	810.996		mRNA_D-herbacea_M_contig6.13327.1	2287.76	-1.35785	0.0770511	-17.6227	1.64996e-69
Ec-00_010310	27.7308	-2.7199	0.616376	-4.41272	1.0208e-05	4.41503e-05	54.0915	50.7632	39.0303	8.00709	10.611	3.88142		mRNA_S-promiscuus_M_contig2.4875.1	49.8071	1.7284	0.687581	2.51375	0.0119456	0.0360559	7.59966	48.1309	13.1602	107.464	46.8234	75.664		Upin_00002036	140.068	-1.07796	0.277145	-3.88952	0.000100444	0.000633265	156.212	188.846	218.219	197.771	105.91	122.952	68.5571	62.0763		mRNA_D-herbacea_M_contig6.13329.1	583.957	-1.13909	0.150843	-7.55151	4.3023e-14
Ec-00_010330	335.699	-1.82188	0.32845	-5.54689	2.9079e-08	1.90651e-07	340.677	658.729	570.97	159.267	148.642	135.91		mRNA_S-promiscuus_M_contig2.4889.1	2569.38	1.39262	0.438742	3.17413	0.00150287	0.00664793	1263.72	2091.02	896.917	2322.59	3139.12	5702.9		Upin_00002037	8.04369	-1.85877	0.693981	-2.67842	0.00739707	0.0251861	11.2208	8.92272	10.1059	20.4855	4.4147	5.02978	3.26997	0.900163		mRNA_D-herbacea_M_contig6.13336.1	775.244	-1.04962	0.13207	-7.94743	1.9042e-15
Ec-00_010380	268.439	-1.0766	0.402357	-2.67572	0.00745687	0.0166206	368.588	333.371	390.679	168.58	260.213	89.2032		mRNA_S-promiscuus_M_contig2.4893.1	118.081	2.14053	0.496918	4.30762	1.65022e-05	0.000148527	43.4266	57.9354	29.3573	132.636	121.936	323.193		Upin_00002164	1610.22	-1.29541	0.35718	-3.62676	0.000286995	0.00159129	3145.04	3398.52	1292.21	1316.92	955.718	1202.88	765.225	805.211		mRNA_D-herbacea_M_contig6.13340.1	8162.92	-1.09693	0.0796018	-13.7802	3.35308e-43
Ec-00_010390	34.2099	-3.09541	0.543535	-5.69495	1.2341e-08	8.52182e-08	71.4433	70.2212	42.038	7.18942	7.52256	6.84519		mRNA_S-promiscuus_M_contig2.4906.1	3709.68	1.1399	0.32568	3.50007	0.000465138	0.00250664	1758.78	2382.48	2806.15	5410.01	3495.18	6405.49		Upin_00002192	1003.58	-1.31768	0.249229	-5.28702	1.24325e-07	1.60728e-06	1915.74	1686.34	999.762	1127.68	569.299	469.928	665.04	594.836		mRNA_D-herbacea_M_contig69.13996.1	81229	-1.07083	0.0794005	-13.4864	1.881e-41
Ec-00_010410	66.1809	-1.1174	0.500321	-2.23337	0.0255244	0.0488942	67.3216	96.4341	108.008	33.6861	24.0985	67.5375		mRNA_S-promiscuus_M_contig2.4907.1	1450.57	1.47671	0.420757	3.50965	0.000448701	0.00243329	716.54	898.444	685.342	2082.49	1028.16	3292.46		Upin_00002412	92.3979	-2.02006	0.213377	-9.4671	2.87722e-21	2.74738e-19	152.398	137.253	138.936	164.835	35.797	37.1584	40.8413	31.9646		mRNA_D-herbacea_M_contig69.14020.1	33230.9	-2.55813	0.0790922	-32.3437	1.70311e-229
Ec-00_010470	212.653	-1.56616	0.259673	-6.03128	1.62663e-09	1.27804e-08	277.143	360.365	316.471	114.208	103.125	104.604		mRNA_S-promiscuus_M_contig2.4908.1	399.481	1.68964	0.470886	3.58822	0.000332944	0.0019031	211.705	223.72	131.602	440.507	336.544	1052.81		Upin_00002433	48.7582	-2.80255	0.63493	-4.41396	1.01498e-05	8.46026e-05	153.261	111.782	32.0546	44.257	25.3103	11.5892	6.55417	5.25769		mRNA_D-herbacea_M_contig69.14021.1	5624.69	-1.30332	0.0813519	-16.0207	9.15847e-58
Ec-00_010540	377.875	-1.4024	0.525837	-2.66699	0.00765341	0.017008	682.172	509.467	453.228	187.178	366.911	68.295		mRNA_S-promiscuus_M_contig2.4909.1	115.538	2.35548	0.577269	4.08038	4.49625e-05	0.000350249	32.57	56.1528	24.2957	126.827	95.5979	357.782		Upin_00002489	71.4014	-1.77736	0.561817	-3.1636	0.00155831	0.00676429	84.6865	129.097	137.03	91.7573	52.4127	54.1596	7.34838	14.7188		mRNA_D-herbacea_M_contig69.14022.1	2359.03	-1.1472	0.0732456	-15.6624	2.73194e-55
Ec-00_010640	189.278	-1.0236	0.402213	-2.54492	0.0109303	0.0232582	246.934	248.75	266.466	113.374	190.929	69.2138		mRNA_S-promiscuus_M_contig2.4910.1	223.671	2.1879	0.540783	4.04579	5.21475e-05	0.000397711	81.4249	120.327	39.4805	255.591	210.706	634.496		Upin_00002498	8.78149	-1.95897	0.798195	-2.45426	0.0141176	0.0431596	7.02323	6.93781	21.4562	20.4807	2.94116	1.43627	8.17375	1.80272		mRNA_D-herbacea_M_contig69.14026.1	279.323	-1.1253	0.128764	-8.73921	2.34747e-18
Ec-00_010660	18.8801	-1.79334	0.690385	-2.59759	0.00938816	0.020376	35.0378	35.7046	17.1805	7.98966	10.0411	7.32688		mRNA_S-promiscuus_M_contig2.4911.1	675.172	2.04306	0.475078	4.30047	1.70435e-05	0.000152674	183.478	412.678	194.366	1032.05	573.587	1654.88		Upin_00002501	67.9976	-2.04042	0.437557	-4.66321	3.11309e-06	2.95205e-05	159.049	94.2101	102.363	82.7408	34.6817	40.3858	21.2094	9.34094		mRNA_D-herbacea_M_contig69.14059.1	51.8039	-1.5157	0.272137	-5.56963	2.55275e-08
Ec-00_010710	62.7603	-1.3982	0.39377	-3.55081	0.000384042	0.00119227	99.0335	76.7704	97.27	42.0545	34.8845	26.5489		mRNA_S-promiscuus_M_contig2.4917.1	44.0202	1.35395	0.515265	2.62769	0.0085968	0.0276209	14.1137	28.522	31.382	53.2481	43.897	92.9586		Upin_00002513	2.88207	-5.3065	1.58191	-3.35449	0.000795114	0.003835	4.34986	1.96591	12.3804	4.36042	0	0	0	0		mRNA_D-herbacea_M_contig69.14060.1	1631.29	-1.15474	0.0938845	-12.2996	9.1038e-35
Ec-00_010780	53.4519	-1.10242	0.485401	-2.27115	0.0231381	0.0447972	52.4373	72.4829	94.1462	49.652	27.2348	24.7584		mRNA_S-promiscuus_M_contig2.4919.1	68337.5	1.90178	0.475158	4.00241	6.27001e-05	0.000464899	25007.2	43426.6	18128.7	54479.6	98119.5	170863		Upin_00002576	4.9893	-4.57879	1.31289	-3.48757	0.000487438	0.00253848	5.75366	8.8648	16.1733	7.27915	0	0	0	1.84348		mRNA_D-herbacea_M_contig69.14065.1	3666.75	-1.08379	0.0918852	-11.7951	4.13764e-32
Ec-00_010830	3049.53	-2.2399	0.309657	-7.23347	4.70818e-13	5.90799e-12	3193.71	5421.45	6485.57	1172.28	1099.74	924.405		mRNA_S-promiscuus_M_contig2.4920.1	26725.3	1.39861	0.294116	4.7553	1.98149e-06	2.30772e-05	14184.2	16824.4	13086.3	32664.3	31235.1	52357.3		Upin_00002597	52.9851	-1.32955	0.382615	-3.47492	0.000511013	0.0026421	87.8557	103.388	55.9404	55.3071	29.7997	19.2178	25.3067	47.0649		mRNA_D-herbacea_M_contig69.14074.1	1484.49	-1.21552	0.121016	-10.0442	9.74098e-24
Ec-00_010850	402.477	-1.52201	0.426429	-3.5692	0.000358074	0.00112118	772.295	563.857	454.993	247.805	278.898	97.0165		mRNA_S-promiscuus_M_contig2.4927.1	1271.89	1.02538	0.360052	2.84788	0.00440115	0.0159375	805.564	906.466	801.759	1700.07	983.292	2434.22		Upin_00002601	58.9161	-1.71625	0.304176	-5.64229	1.67801e-08	2.55718e-07	90.3391	87.7293	99.7186	83.035	26.9464	24.2377	17.9636	41.3588		mRNA_D-herbacea_M_contig69.14078.1	106.897	-1.41719	0.213969	-6.62337	3.51112e-11
Ec-00_010860	406.758	-1.42496	0.487768	-2.92138	0.00348484	0.00851999	654.113	556.945	567.262	280.8	310.482	70.9442		mRNA_S-promiscuus_M_contig2.4932.1	700.939	1.12138	0.299214	3.74775	0.000178425	0.00112891	441.866	365.439	517.296	1192.76	711.131	977.146		Upin_00002603	160.232	-2.28299	0.527592	-4.32719	1.51025e-05	0.000119419	437.01	347.849	122.468	155.48	21.0011	35.4885	67.7266	94.8347		mRNA_D-herbacea_M_contig69.14081.1	8479.68	-2.134	0.0830539	-25.6941	1.35898e-145
Ec-00_010880	1776.86	-1.80847	0.531987	-3.39946	0.000675186	0.00197521	2489.45	2342.54	3461.6	780.727	1364.62	222.224		mRNA_S-promiscuus_M_contig2.4937.1	374.503	6.03378	1.2722	4.74279	2.10797e-06	2.43258e-05	14.1137	19.6089	0	359.183	1036.94	817.171		Upin_00002646	73.7459	-1.63054	0.435274	-3.74601	0.000179671	0.00106177	176.236	156.439	60.8017	52.3647	40.6467	36.2622	30.1999	37.0164		mRNA_D-herbacea_M_contig16.3289.1	1761.98	1.15002	0.136311	8.43671	3.26385e-17
Ec-00_010890	603.796	-1.68459	0.3271	-5.15006	2.60397e-07	1.48094e-06	619.505	893.213	1250.88	336.786	279.552	242.842		mRNA_S-promiscuus_M_contig2.4938.1	4798.96	1.30977	0.488254	2.68256	0.00730616	0.0241642	2256.01	4267.61	1752.33	4524.16	4326.29	11667.4		Upin_00002647	39746.9	-2.21987	0.334269	-6.64097	3.11615e-11	7.55842e-10	40939.8	36961.3	88225.4	95654.6	11987.1	12011.9	16604.2	15590.8		mRNA_D-herbacea_M_contig16.3307.1	165.846	1.24083	0.181732	6.8278	8.62269e-12
Ec-00_011010	28.0273	-3.15077	0.726204	-4.33868	1.4334e-05	6.02466e-05	75.2491	41.157	35.0244	3.052	8.66279	5.01846		mRNA_S-promiscuus_M_contig2.4939.1	15.6773	4.24602	1.10349	3.84782	0.000119173	0.000800559	0	4.45657	0	14.5222	25.3627	49.722		Upin_00002649	7435.95	-1.53275	0.278237	-5.50879	3.61308e-08	5.13281e-07	12070	11309.3	10365.6	10462.6	2675.45	2409.04	5181.76	5013.88		mRNA_D-herbacea_M_contig16.3333.1	10900.2	1.28058	0.0962093	13.3103	2.01548e-40
Ec-00_011050	165.444	-1.78665	0.326629	-5.46996	4.5013e-08	2.86124e-07	227.985	300.708	240.953	82.6263	52.7971	87.5952		mRNA_S-promiscuus_M_contig2.4940.1	4202.33	1.61021	0.430613	3.73936	0.000184492	0.00116198	1868.43	2644.53	1707.79	4730.37	3668.81	10594		Upin_00002660	330.986	-1.01482	0.313701	-3.235	0.00121642	0.00550288	273.779	282.764	564.755	650.43	217.045	198.468	229.109	231.538		mRNA_D-herbacea_M_contig16.3370.1	214.321	1.00039	0.154469	6.47633	9.39776e-11
Ec-00_011300	502.065	-1.72406	0.276001	-6.24657	4.19553e-10	3.56501e-09	621.639	841.345	849.539	269.916	248.717	181.234		mRNA_S-promiscuus_M_contig2.4947.1	1738.04	1.37608	0.474154	2.90218	0.00370577	0.0138115	1035.73	1218.43	645.861	2112.5	1187.17	4228.53		Upin_00002674	23.8288	-1.88474	0.723546	-2.60486	0.00919121	0.0302563	37.3309	30.5474	58.5383	23.302	3.63927	1.4251	22.0448	13.8028		mRNA_D-herbacea_M_contig16.3371.1	40.5333	1.13186	0.347928	3.25315	0.00114133
Ec-00_011340	571.533	-1.5845	0.43072	-3.67872	0.000234411	0.000764782	1240.07	689.913	640.303	205.911	459.241	193.755		mRNA_S-promiscuus_M_contig2.4954.1	1895.6	1.75995	0.444182	3.96222	7.42564e-05	0.000535897	781.679	1189.01	621.565	1995.35	1910.01	4876		Upin_00002687	128.004	-1.20437	0.304208	-3.95904	7.52517e-05	0.00049042	222.275	247.995	125.391	117.84	77.694	65.4334	83.2576	84.1466		mRNA_D-herbacea_M_contig16.3379.1	19.6553	1.68979	0.494877	3.41456	0.000638849
Ec-00_011350	327.082	-1.43899	0.33157	-4.33993	1.42527e-05	5.99663e-05	460.12	546.838	426.722	203.388	109.525	215.901		mRNA_S-promiscuus_M_contig2.4959.1	569.934	1.5582	0.486748	3.20125	0.00136835	0.00615352	234.504	445.657	186.267	397.909	920.861	1234.4		Upin_00002695	27.2779	-2.03508	0.531918	-3.82592	0.000130285	0.000799678	60.7402	55.758	30.6214	27.9151	4.45006	6.49896	17.1855	15.0539		mRNA_D-herbacea_M_contig16.3384.1	31.9537	1.07336	0.382357	2.80722	0.00499709
Ec-00_011430	38.9587	-1.94519	0.749596	-2.59499	0.00945946	0.0205071	127.485	24.6901	33.2883	23.0527	10.7058	14.5303		mRNA_S-promiscuus_M_contig2.4978.1	59.3049	1.59459	0.45496	3.50489	0.000456789	0.00246963	30.3986	34.7612	23.2834	128.764	57.5538	81.0685		Upin_00002707	3238.24	-1.63735	0.225902	-7.24805	4.22822e-13	1.42391e-11	3719.46	3745.94	5915.24	6223.81	1412.39	1512.43	1841.91	1534.78		mRNA_D-herbacea_M_contig16.3385.1	270.977	1.56472	0.168271	9.29881	1.4203e-20
Ec-00_011440	39054.7	-3.51427	0.283349	-12.4026	2.52875e-35	2.34065e-33	52304.8	87420.6	75745.7	5127.13	7647.25	6082.89		mRNA_S-promiscuus_M_contig2.4991.1	4604.02	1.64037	0.439763	3.73011	0.000191394	0.00119895	2171.33	2996.6	1540.75	4649.05	4693.08	11573.3		Upin_00002708	1078.2	-1.21745	0.214705	-5.67032	1.4253e-08	2.19872e-07	1306.9	1436.44	1634.26	1653.24	542.098	481.08	822.856	748.735		mRNA_D-herbacea_M_contig170.3858.1	145.868	1.36938	0.211258	6.48202	9.05021e-11
Ec-00_011480	474.403	-1.0979	0.491812	-2.23236	0.025591	0.0490106	850.369	591.861	497.102	333.095	465.266	108.728		mRNA_S-promiscuus_M_contig2.4992.1	493.43	1.32822	0.49757	2.66941	0.00759838	0.0249271	204.105	418.026	220.686	607.029	333.617	1177.11		Upin_00002710	127.763	-1.1317	0.18821	-6.01298	1.82146e-09	3.3677e-08	182.495	170.132	159.609	189.894	67.4236	90.251	83.3459	78.9569		mRNA_D-herbacea_M_contig170.3872.1	1108.22	1.22159	0.105822	11.5438	7.9365e-31
Ec-01_000060	476.868	-2.01732	0.425993	-4.73557	2.18436e-06	1.06478e-05	694.967	651.046	948.6	195.728	284.1	86.7696		mRNA_S-promiscuus_M_contig2.4993.1	868.117	2.45469	0.431244	5.69212	1.2547e-08	2.29124e-07	289.873	326.221	187.279	759.996	1405.68	2239.65		Upin_00002713	9.53733	-1.7521	0.627111	-2.79392	0.00520736	0.0187502	11.6024	8.84606	12.3786	26.1612	3.62265	4.26022	5.71223	3.71529		mRNA_D-herbacea_M_contig170.3878.1	5448.59	1.56399	0.0808482	19.3448	2.25626e-83
Ec-01_000070	2187.78	-1.3237	0.191168	-6.9243	4.38152e-12	4.87111e-11	3176.2	3393.62	2809.58	1317.58	1163.23	1266.48		mRNA_S-promiscuus_M_contig2.4997.1	3426.09	1.21684	0.42337	2.87419	0.00405069	0.0148659	1966.14	2730.98	1486.09	2499.76	4723.32	7150.24		Upin_00002715	49.7768	-2.31097	0.686727	-3.36519	0.000764901	0.0037178	161.477	114.446	27.4814	27.6971	6.56496	8.56497	24.5005	27.4829		mRNA_D-herbacea_M_contig18.4181.1	45.5677	1.17379	0.338216	3.47052	0.000519443
Ec-01_000100	2749	-2.10467	0.223534	-9.41543	4.71154e-21	1.37882e-19	4127.4	5125.58	4129.7	1120.38	1122.22	868.692		mRNA_S-promiscuus_M_contig2.4999.1	2355.71	1.8425	0.446481	4.12673	3.67965e-05	0.000295351	795.793	1560.69	724.822	2487.17	2724.54	5841.26		Upin_00002716	252.944	-1.27178	0.319953	-3.97489	7.04132e-05	0.000462086	280.263	280.405	440.485	430.548	210.485	177.752	89.7833	113.832		mRNA_D-herbacea_M_contig18.4186.1	109.957	3.08349	0.270925	11.3814	5.17748e-30
Ec-01_000130	724.385	-1.11506	0.222554	-5.01029	5.43472e-07	2.94161e-06	885.421	1014.32	1074.02	497.118	390.981	484.451		mRNA_S-promiscuus_M_contig2.5000.1	5271.4	1.72742	0.486094	3.55368	0.00037988	0.00211706	2335.27	3544.75	1455.72	3492.11	9136.43	11664.1		Upin_00002735	17.95	-1.78288	0.678275	-2.62855	0.008575	0.0285524	36.1998	54.0813	13.6296	7.26937	5.80042	12.0774	8.97717	5.56471		mRNA_D-herbacea_M_contig18.4208.1	9.09974	2.5002	0.820326	3.04781	0.00230515
Ec-01_000240	2232.88	-2.21375	0.257713	-8.58997	8.69913e-18	1.83048e-16	3084.79	3879.68	4057.05	778.503	973.624	623.6		mRNA_S-promiscuus_M_contig2.5010.1	19.6562	1.56937	0.660108	2.37745	0.0174327	0.0494123	7.59966	17.8263	4.04929	30.0126	29.2647	29.1847		Upin_00002752	23.5053	-6.8891	1.05545	-6.52714	6.70363e-11	1.54409e-09	45.1079	45.1748	46.9445	49.3824	0.723449	0.709217	0	0		mRNA_D-herbacea_M_contig18.4209.1	9.80898	2.02245	0.729031	2.77416	0.00553437
Ec-01_000260	1521.19	-1.1711	0.267172	-4.3833	1.16893e-05	5.00242e-05	1705.66	2367.8	2247.35	1176.16	773.604	856.596		mRNA_S-promiscuus_M_contig2.5011.1	37.3611	1.06991	0.422946	2.52967	0.0114169	0.0347425	21.7133	22.2828	28.345	42.5985	59.5048	49.722		Upin_00002764	48858.5	-1.71551	0.372603	-4.60414	4.14178e-06	3.8195e-05	42129.1	36524.1	106444	114535	20758.4	20410.2	26433.7	23633.6		mRNA_D-herbacea_M_contig18.4210.1	7.3243	2.39136	0.897732	2.66378	0.00772689
Ec-01_000270	684.936	-2.16177	0.281827	-7.67058	1.71223e-14	2.5507e-13	855.491	1145.82	1357.9	281.72	201.697	266.985		mRNA_S-promiscuus_M_contig2.5022.1	1749.77	1.73062	0.434662	3.98153	6.84733e-05	0.000501035	372.383	780.791	1277.55	2375.83	2470.91	3221.12		Upin_00002772	11.0892	-1.48445	0.561023	-2.64598	0.0081455	0.0273395	12.9993	14.7589	17.3733	20.3646	3.62938	9.9548	4.0811	5.55178		mRNA_D-herbacea_M_contig192.4559.1	1207.53	1.63337	0.141894	11.5112	1.15839e-30
Ec-01_000300	289.882	-1.14893	0.514384	-2.2336	0.0255091	0.0488763	652.674	319.688	226.084	197.324	259.481	84.0403		mRNA_S-promiscuus_M_contig2.5060.1	2071.74	1.4124	0.499661	2.82671	0.00470288	0.0168162	894.589	1787.98	711.662	1300.22	3491.27	4244.75		Upin_00002773	22.927	-1.10679	0.43711	-2.53207	0.0113392	0.0359778	27.6119	45.1895	17.3086	34.8672	18.0966	11.3525	12.2391	16.7505		mRNA_D-herbacea_M_contig192.4560.1	27.0375	2.22852	0.455348	4.8941	9.87565e-07
Ec-01_000360	2127.01	-2.60141	0.305445	-8.51677	1.64069e-17	3.32906e-16	2452.85	3915.18	4588.89	726.21	516.227	562.674		mRNA_S-promiscuus_M_contig2.5070.1	956.469	1.20179	0.417433	2.87899	0.00398947	0.0146953	521.12	763.856	453.52	812.276	1066.21	2121.83		Upin_00002794	217.659	-1.11763	0.407975	-2.73945	0.0061543	0.0215779	374.676	401.866	215.213	200.515	228.089	161.103	74.2534	85.5576		mRNA_D-herbacea_M_contig192.4573.1	26.3458	1.0434	0.427009	2.44351	0.0145454
Ec-01_000380	817.043	-1.52033	0.361942	-4.20047	2.66359e-05	0.000106003	1517.48	1099.3	1018.25	471.558	556.769	238.898		mRNA_S-promiscuus_M_contig2.5071.1	328.058	1.04057	0.390973	2.66148	0.00777981	0.0254142	208.448	239.763	195.378	286.572	345.323	692.866		Upin_00002810	4776.86	-2.25018	0.183165	-12.285	1.0906e-34	2.74231e-32	8145.25	8100.95	7753.84	7575.77	1313.43	1378.75	1923.32	2023.59		mRNA_D-herbacea_M_contig192.4584.1	717.581	1.30026	0.129228	10.0618	8.14892e-24
Ec-01_000400	2394.57	-2.33038	0.393526	-5.92179	3.18452e-09	2.39253e-08	1889.44	4683.22	5412.13	934.934	767.549	680.146		mRNA_S-promiscuus_M_contig2.5078.1	22.684	2.7483	0.690695	3.97904	6.9194e-05	0.000504749	5.42833	8.02182	4.04929	18.3948	42.9215	57.2884		Upin_00002814	1198.12	-1.80711	0.109736	-16.4678	6.25142e-61	5.54795e-58	1910.89	1772.8	1880.67	1890.99	574.432	492.705	553.502	508.97		mRNA_D-herbacea_M_contig204.5305.1	50.7822	1.02638	0.304499	3.37071	0.000749748
Ec-01_000430	7743.62	-3.01824	0.253597	-11.9017	1.15926e-32	8.76146e-31	10867.5	13620.7	16869.2	1813.28	1862.42	1428.72		mRNA_S-promiscuus_M_contig2.5080.1	2361.25	1.67145	0.45577	3.66731	0.000245118	0.00147125	1048.75	1659.63	676.231	2187.05	2916.71	5679.12		Upin_00002839	2589.01	-1.42691	0.256173	-5.57012	2.54569e-08	3.71799e-07	2914.12	2480.97	4576.93	5125.25	1295.23	1267.47	1506.68	1545.44		mRNA_D-herbacea_M_contig204.5315.1	109.354	1.07093	0.202027	5.30093	1.15215e-07
Ec-01_000560	450.289	-1.55675	0.336065	-4.63227	3.61671e-06	1.69769e-05	708.831	642.689	664.845	236.309	311.676	137.386		mRNA_S-promiscuus_M_contig2.5088.1	6145.7	1.87547	0.406138	4.61781	3.87816e-06	4.20142e-05	2622.97	3334.4	1939.61	6452.71	7117.16	15407.3		Upin_00002840	142.031	-2.55636	0.412701	-6.19423	5.85706e-10	1.18136e-08	125.246	157.095	324.736	364.494	59.2998	43.9582	26.9227	34.4994		mRNA_D-herbacea_M_contig204.5327.1	371.433	1.83877	0.14137	13.0068	1.11891e-38
Ec-01_000660	837.199	-1.21218	0.222753	-5.4418	5.27437e-08	3.32062e-07	1311.61	1053.35	1143.7	572.718	445.311	496.505		mRNA_S-promiscuus_M_contig2.5093.1	240.635	1.28793	0.366415	3.51495	0.000439834	0.00239343	115.081	192.524	111.355	285.604	280.941	458.307		Upin_00002841	76.7077	-1.17588	0.293648	-4.0044	6.21747e-05	0.000415058	116.595	124.67	93.7974	90.0206	33.2544	47.4907	67.7116	40.1219		mRNA_D-herbacea_M_contig204.5328.1	96.632	1.70001	0.235681	7.21321	5.4649e-13
Ec-01_000670	564.204	-1.7226	0.301738	-5.70894	1.1368e-08	7.88296e-08	1079.73	866.187	651.463	258.203	209.389	320.253		mRNA_S-promiscuus_M_contig2.5110.1	3125.3	1.47211	0.585042	2.51625	0.0118612	0.0358395	1293.03	2891.42	783.537	1611	6885	5287.83		Upin_00002862	3183.81	-1.98878	0.290773	-6.83962	7.94038e-12	2.12783e-10	3360.85	3260.96	6405.07	7317.96	1237.17	1188.73	1451.89	1247.87		mRNA_D-herbacea_M_contig204.5335.1	51.0176	1.80738	0.342351	5.27933	1.29654e-07
Ec-01_000680	780.258	-2.09303	0.279059	-7.50031	6.36669e-14	8.91986e-13	1600.31	1265.95	926.148	326.113	282.462	280.565		mRNA_S-promiscuus_M_contig2.5124.1	319.606	1.19283	0.280784	4.24819	2.15507e-05	0.000188415	220.39	180.045	183.23	425.017	360.931	548.023		Upin_00002866	10211.5	-1.75936	0.294188	-5.9804	2.22592e-09	4.05096e-08	9892.91	11778	20310.7	21082.3	3959.2	3732.73	6073.78	4862.17		mRNA_D-herbacea_M_contig204.5336.1	95.1875	1.86873	0.237024	7.88412	3.16759e-15
Ec-01_000690	262.047	-2.41166	0.283315	-8.51232	1.70491e-17	3.44242e-16	343.873	473.703	506.08	78.9633	81.2923	88.3683		mRNA_S-promiscuus_M_contig2.5129.1	103.058	2.3475	0.581077	4.03992	5.34703e-05	0.000406817	27.1416	58.8267	15.1848	102.624	134.617	279.957		Upin_00002873	890.908	-1.03566	0.239764	-4.31952	1.56367e-05	0.000123191	868.277	962.952	1465.84	1493.75	652.462	484.05	676.447	523.486		mRNA_D-herbacea_M_contig204.5337.1	217.928	1.35003	0.166806	8.09339	5.80259e-16
Ec-01_000720	164.871	-1.92447	0.497495	-3.86832	0.000109589	0.000383272	280.483	255.414	247.061	70.383	111.438	24.4448		mRNA_S-promiscuus_M_contig2.5134.1	5370.31	3.41974	0.444849	7.68743	1.50119e-14	5.66296e-13	976.014	669.377	1108.49	4347.95	14636.2	10483.8		Upin_00002906	323.191	-1.04091	0.132859	-7.83472	4.69893e-15	2.09742e-13	439.421	460	451.831	388.062	205.771	220.115	211.353	208.977		mRNA_D-herbacea_M_contig204.5338.1	132.229	1.08936	0.211854	5.14203	2.71782e-07
Ec-01_000820	379.706	-1.07443	0.231668	-4.63781	3.52122e-06	1.65617e-05	493.093	455.374	596.538	253.447	239.358	240.424		mRNA_S-promiscuus_M_contig2.5138.1	879.707	2.32688	0.397412	5.85508	4.76795e-09	9.32754e-08	324.614	322.656	229.797	1015.59	1048.65	2336.94		Upin_00002907	63.5533	-5.81245	0.717937	-8.09605	5.67725e-16	2.86464e-14	66.9498	39.2801	201.339	191.711	1.44675	0.709159	3.26347	3.72749		mRNA_D-herbacea_M_contig22.5834.1	7.44435	1.92224	0.865431	2.22114	0.0263418
Ec-01_000900	250.78	-3.89092	0.472138	-8.24108	1.70665e-16	3.14528e-15	359.923	403.005	646.818	30.7177	50.5695	13.6491		mRNA_S-promiscuus_M_contig2.5147.1	2285.65	2.00382	0.466918	4.29159	1.77395e-05	0.00015831	790.365	1196.14	750.13	3172.62	1666.13	6138.51		Upin_00002917	16.0286	-1.41979	0.569919	-2.49121	0.0127309	0.0396351	26.0278	21.6402	28.5224	17.4514	8.7061	17.0587	3.26468	5.55755		mRNA_D-herbacea_M_contig22.5855.1	4677.66	1.18148	0.111503	10.5959	3.11204e-26
Ec-01_000920	271.234	-2.4851	0.398995	-6.22841	4.71206e-10	3.97929e-09	253.567	494.946	632.469	95.645	68.5052	82.272		mRNA_S-promiscuus_M_contig2.5148.1	1472.86	1.20876	0.475636	2.54136	0.0110423	0.0338036	1007.5	1180.1	480.853	1267.31	1495.42	3405.96		Upin_00002937	327.962	-2.93968	0.653443	-4.49876	6.83506e-06	5.96762e-05	108.903	153.284	1021.73	1037.47	121.655	63.1667	70.99	46.493		mRNA_D-herbacea_M_contig22.5857.1	14.7288	4.87154	1.09579	4.44567	8.76183e-06
Ec-01_001000	3783.35	-2.2174	0.494892	-4.48058	7.44392e-06	3.29961e-05	8497.72	5020.75	5164.29	1438.17	2123.37	455.822		mRNA_S-promiscuus_M_contig2.5153.1	2829.07	1.81647	0.481107	3.77561	0.000159618	0.00102708	985.785	1881.56	885.781	2879.27	2751.85	7590.18		Upin_00002948	849.214	-1.16054	0.188067	-6.17087	6.79174e-10	1.35898e-08	898.402	1122.3	1347.25	1325.88	540.974	467.262	614.333	477.318		mRNA_D-herbacea_M_contig22.5860.1	23.6832	1.42257	0.488017	2.915	0.00355693
Ec-01_001110	773.113	-1.76993	0.294122	-6.01767	1.7695e-09	1.385e-08	798.371	1393.2	1395.68	381.332	330.616	339.477		mRNA_S-promiscuus_M_contig2.5155.1	2663.73	2.46445	0.226507	10.8802	1.43192e-27	1.79578e-25	742.595	804.856	904.003	3843.55	4838.42	4848.98		Upin_00002961	319.076	-1.64201	0.234402	-7.00513	2.46754e-12	7.26282e-11	352.34	457.577	525.381	597.375	125.957	132.348	174.989	186.641		mRNA_D-herbacea_M_contig22.5861.1	9.38113	1.79294	0.70525	2.54228	0.0110131
Ec-01_001170	274.629	-1.99443	0.292485	-6.81892	9.17277e-12	9.83923e-11	370.781	494.084	452.504	123.082	82.3496	124.975		mRNA_S-promiscuus_M_contig2.5170.1	2592.3	1.40462	0.513354	2.73617	0.00621588	0.0211139	999.898	2444.87	818.968	2068.93	3262.03	5959.08		Upin_00002964	362.361	-1.0615	0.153729	-6.90499	5.0208e-12	1.38734e-10	503.623	450.729	466.883	538.814	255.341	205.65	217.836	260.014		mRNA_D-herbacea_M_contig22.5879.1	83.6429	1.01412	0.231518	4.3803	1.18515e-05
Ec-01_001350	44430.8	-5.99293	0.394648	-15.1855	4.41294e-52	9.95995e-50	45577.5	107260	109626	1607.38	1611.42	902.187		mRNA_S-promiscuus_M_contig2.5187.1	2351.42	1.10486	0.451121	2.44914	0.01432	0.0419321	1337.54	2306.72	833.141	1815.28	3942.92	3872.91		Upin_00002974	48.7041	-2.00404	0.45831	-4.37268	1.22733e-05	9.97132e-05	104.697	113.939	43.2558	49.3891	13.7497	13.4783	20.3978	30.7263		mRNA_D-herbacea_M_contig22.5899.1	74.1655	1.10154	0.259903	4.23826	2.25259e-05
Ec-01_001450	25182.1	-4.86546	0.329787	-14.7533	2.92806e-49	5.36029e-47	32367.8	59915.7	53798.2	1739.17	2091.28	1180.61		mRNA_S-promiscuus_M_contig2.5188.1	8566.93	1.28514	0.425928	3.01726	0.00255074	0.010266	3885.6	7066.33	4002.72	8878.88	8107.29	19460.8		Upin_00002981	7.55469	-5.96731	1.22235	-4.88183	1.05105e-06	1.12303e-05	7.27501	16.6953	19.7669	15.9769	0.72347	0	0	0		mRNA_D-herbacea_M_contig22.5923.1	14.8886	1.90003	0.570148	3.33252	0.000860624
Ec-01_001600	780.684	-2.65189	0.289896	-9.14772	5.81459e-20	1.53774e-18	1508.66	1419.36	1113.2	280.316	163.389	199.174		mRNA_S-promiscuus_M_contig2.5193.1	761.76	1.59491	0.397464	4.01271	6.00265e-05	0.00044773	326.785	479.527	330.017	742.569	898.425	1793.24		Upin_00002984	4.4387	-5.18016	1.82189	-2.84329	0.00446508	0.0164867	0	0.984515	23.6115	10.187	0.726641	0	0	0		mRNA_D-herbacea_M_contig226.6066.1	1267.78	1.27218	0.0857378	14.838	8.3147e-50
Ec-01_001630	598.887	-1.03271	0.285883	-3.61235	0.000303431	0.000965123	658.717	1030.38	724.687	450.9	411.536	317.105		mRNA_S-promiscuus_M_contig2.5194.1	2022.41	1.7871	0.472493	3.78229	0.000155392	0.00100326	835.963	1156.93	732.921	2640.14	1401.78	5366.74		Upin_00003020	4037.05	-1.20501	0.264026	-4.56399	5.01913e-06	4.54796e-05	4077.86	3851.85	7102.25	7493.69	2357.44	2011.43	2718.49	2683.35		mRNA_D-herbacea_M_contig226.6070.1	21.5637	1.0039	0.431854	2.32463	0.020092
Ec-01_001720	445.544	-1.63984	0.323663	-5.06652	4.05154e-07	2.23854e-06	552.52	703.842	767.631	236.884	140.38	272.009		mRNA_S-promiscuus_M_contig2.5199.1	648.202	1.52327	0.500275	3.04487	0.00232779	0.00951898	249.703	578.463	175.132	731.92	692.597	1461.4		Upin_00003036	2.78541	-5.2633	1.49205	-3.52757	0.000419385	0.00221931	5.81998	4.91039	8.64803	2.90489	0	0	0	0		mRNA_D-herbacea_M_contig226.6077.1	200.199	1.17591	0.201016	5.84985	4.9201e-09
Ec-01_001730	84.3719	-1.13355	0.422491	-2.683	0.00729647	0.0163072	79.6565	98.3415	170.021	53.4055	54.6923	50.1138		mRNA_S-promiscuus_M_contig2.5202.1	3363.23	1.41942	0.426177	3.33059	0.000866623	0.00421774	1805.46	2388.72	1296.78	3126.15	3582.97	7979.3		Upin_00003046	283.881	-1.9512	0.392999	-4.96491	6.87336e-07	7.63049e-06	597.363	728.375	222.851	255.813	137.678	128.529	102.006	98.4307		mRNA_D-herbacea_M_contig226.6083.1	52.8568	1.7149	0.321117	5.34042	9.27314e-08
Ec-01_001770	29.234	-2.62067	0.565191	-4.63678	3.5387e-06	1.66297e-05	41.0482	54.6314	55.2736	10.374	7.44582	6.6311		mRNA_S-promiscuus_M_contig2.5203.1	550.759	2.30162	0.455508	5.05287	4.35224e-07	5.97668e-06	199.763	231.742	125.528	690.289	527.739	1529.49		Upin_00003166	107.68	-2.00061	0.219356	-9.12038	7.48631e-20	6.10518e-18	209.299	175.392	155.931	148.537	38.609	45.5231	46.6673	41.4835		mRNA_D-herbacea_M_contig226.6087.1	168.168	1.27504	0.197211	6.46537	1.01053e-10
Ec-01_001780	121.33	-2.98346	0.333238	-8.95292	3.46192e-19	8.46269e-18	201.881	246.142	198.313	30.8582	27.3563	23.4307		mRNA_S-promiscuus_M_contig2.5208.1	692.457	1.71428	0.455739	3.76154	0.000168873	0.00107748	276.845	403.765	289.524	1063.03	462.382	1659.2		Upin_00003181	456.123	-1.82885	0.414149	-4.41592	1.00582e-05	8.39312e-05	564.653	406.38	840.21	1035.72	107.438	123.731	242.42	328.429		mRNA_D-herbacea_M_contig226.6089.1	499.758	1.03513	0.122049	8.48128	2.22732e-17
Ec-01_001830	39.3107	-1.18942	0.523294	-2.27294	0.02303	0.0446087	46.6063	43.2729	74.3396	30.271	26.9045	14.47		mRNA_S-promiscuus_M_contig2.5209.1	11542.7	1.93316	0.4842	3.99248	6.5385e-05	0.000482916	4033.25	7663.51	2674.55	11335.1	14203.1	29346.8		Upin_00003220	67.1125	-2.53319	0.775345	-3.26718	0.00108623	0.00501159	227.333	194.015	21.641	14.6748	8.87682	20.9081	24.5399	24.9112		mRNA_D-herbacea_M_contig26.6888.1	2873.34	1.11229	0.0777947	14.2977	2.26091e-46
Ec-01_001860	231.555	-1.98349	0.331743	-5.97901	2.24505e-09	1.72606e-08	304.216	356.103	448.828	110.539	64.0719	105.571		mRNA_S-promiscuus_M_contig2.5218.1	4199.47	2.03849	0.480001	4.24685	2.16798e-05	0.000189368	1320.17	2497.46	1114.57	4235.65	4509.68	11519.3		Upin_00003233	66.1263	-1.6965	0.586787	-2.89117	0.00383807	0.0145016	45.7225	36.5053	158.654	163.271	13.1307	22.8409	44.9179	43.9677		mRNA_D-herbacea_M_contig26.6894.1	1470.8	1.4252	0.0991441	14.375	7.42276e-47
Ec-01_001870	7491.11	-1.39983	0.203583	-6.87596	6.15727e-12	6.70947e-11	9077.59	11836.5	11680.5	4025.79	4344.85	3981.35		mRNA_S-promiscuus_M_contig2.5224.1	594.609	1.75745	0.45447	3.86704	0.000110164	0.000748267	285.53	243.329	285.475	910.059	387.269	1455.99		Upin_00003426	1633.24	-1.03109	0.312996	-3.29427	0.000986771	0.00461053	2881.69	2796.57	1557.91	1536	700.436	892.346	1323.39	1377.61		mRNA_D-herbacea_M_contig26.6916.1	696.959	1.12554	0.11432	9.84552	7.16648e-23
Ec-01_001970	9096.27	-1.7552	0.276143	-6.35613	2.06899e-10	1.83667e-09	9760.5	14134.9	18209.9	4169.63	4293.58	4009.18		mRNA_S-promiscuus_M_contig2.5225.1	1494.17	2.11591	0.431751	4.90077	9.54628e-07	1.20278e-05	457.065	744.247	478.828	2510.41	1179.37	3595.12		Upin_00003471	73.7598	-1.03835	0.230577	-4.50324	6.69246e-06	5.86008e-05	107.676	88.6153	96.9677	104.314	57.8507	50.5474	43.373	40.7341		mRNA_D-herbacea_M_contig26.6942.1	1789.77	1.17124	0.101343	11.5572	6.78956e-31
Ec-01_002000	77.6234	-1.40055	0.486736	-2.87743	0.00400931	0.00962794	123.522	96.1917	118.129	56.3792	53.3649	18.1534		mRNA_S-promiscuus_M_contig2.5228.1	1398.85	1.65443	0.42399	3.90205	9.53803e-05	0.000662588	851.162	686.311	485.914	1596.48	1320.81	3452.44		Upin_00003631	154.841	-3.27197	1.21649	-2.68968	0.00715197	0.0244564	26.0263	17.7059	491.098	587.537	9.43184	7.10792	35.9116	63.9086		mRNA_D-herbacea_M_contig26.6944.1	260.395	1.10467	0.161998	6.81904	9.16485e-12
Ec-01_002020	611.477	-1.13016	0.223851	-5.04872	4.44787e-07	2.44522e-06	780.865	836.077	901.665	423.652	322.854	403.746		mRNA_S-promiscuus_M_contig2.5230.1	767.427	1.29212	0.417932	3.0917	0.00199011	0.00839163	365.869	558.854	409.99	1041.73	566.759	1661.36		Upin_00003632	53.3785	-9.52266	2.16287	-4.40279	1.06866e-05	8.84902e-05	2.73966	5.9876	198.565	219.736	0	0	0	0		mRNA_D-herbacea_M_contig26.6948.1	48.7708	1.24242	0.311881	3.98364	6.7867e-05
Ec-01_002130	1944.55	-1.37439	0.456558	-3.01032	0.00260969	0.00658113	1210.34	2544.88	4664.84	930.378	1400.98	915.864		mRNA_S-promiscuus_M_contig2.5231.1	268.667	1.73165	0.567624	3.0507	0.00228311	0.00937722	72.7396	229.959	69.8502	237.196	327.764	674.49		Upin_00003640	41.8089	-9.17247	1.13652	-8.07066	6.99168e-16	3.4813e-14	101.092	130.353	65.098	37.9293	0	0	0	0		mRNA_D-herbacea_M_contig26.6949.1	287.957	1.05352	0.136895	7.69585	1.40554e-14
Ec-01_002150	819.271	-1.13221	0.289422	-3.91197	9.15471e-05	0.000325703	1346.9	1139.94	888.403	436.6	661.141	442.637		mRNA_S-promiscuus_M_contig2.5233.1	5736.56	1.63986	0.445708	3.67923	0.000233942	0.00141538	2403.66	4093.8	1863.68	5993.8	6036.32	14028.1		Upin_00003651	195.669	-4.976	0.535912	-9.2851	1.61549e-20	1.4337e-18	608.977	610.742	163.542	133.783	8.16496	13.7276	12.2811	14.1324		mRNA_D-herbacea_M_contig26.6968.1	1378.85	1.28911	0.153579	8.39375	4.70861e-17
Ec-01_002170	197.156	-1.2297	0.435374	-2.82446	0.00473599	0.0111503	251.7	282.394	295.268	153.075	50.7354	149.765		mRNA_S-promiscuus_M_contig2.5235.1	8396.71	1.60095	0.439592	3.64191	0.000270618	0.00159747	3793.32	5920.1	2776.8	7333.72	10662.1	19894.2		Upin_00003698	363.856	-1.24132	0.1848	-6.7171	1.8538e-11	4.66137e-10	529.119	613.971	448.99	452.078	193.475	190.702	231.962	250.552		mRNA_D-herbacea_M_contig265.7139.1	6203.03	1.33958	0.103169	12.9844	1.50072e-38
Ec-01_002240	275.353	-1.10897	0.411745	-2.69333	0.00707418	0.015875	495.492	307.512	325.559	156.149	265.266	102.142		mRNA_S-promiscuus_M_contig2.5237.1	2817.85	1.87021	0.44843	4.17058	3.0382e-05	0.000250041	1280	1622.19	728.871	2379.71	4094.13	6802.19		Upin_00003708	208.359	-1.03889	0.434338	-2.3919	0.0167616	0.0496724	387.992	410.643	169.384	152.546	62.9781	130.557	158.293	194.479		mRNA_D-herbacea_M_contig265.7148.1	18.4565	1.55846	0.492268	3.16588	0.00154616
Ec-01_002250	694.488	-2.32934	0.339418	-6.86273	6.7555e-12	7.34193e-11	668.441	1360.25	1446.92	222.242	240.947	228.127		mRNA_S-promiscuus_M_contig2.5238.1	2567.73	1.79859	0.522744	3.44067	0.000580281	0.00302055	910.874	1918.11	610.43	1814.31	4263.86	5888.82		Upin_00003730	114.993	-1.31425	0.217841	-6.03308	1.60863e-09	3.00737e-08	139.983	188.956	162.65	164.399	68.9854	64.0144	79.1769	51.7752		mRNA_D-herbacea_M_contig265.7159.1	802.718	1.33419	0.124259	10.7372	6.81062e-27
Ec-01_002340	335.299	-3.96778	0.552739	-7.17839	7.05373e-13	8.69889e-12	184.934	914.687	791.399	51.0856	29.4895	40.1988		mRNA_S-promiscuus_M_contig2.5244.1	1358.77	1.73033	0.436581	3.96336	7.39031e-05	0.000533948	524.377	822.682	540.58	1391.23	1351.05	3522.7		Upin_00003735	19.0581	-8.03457	1.19469	-6.72521	1.75341e-11	4.42368e-10	15.8177	26.5965	63.4611	46.5895	0	0	0	0		mRNA_D-herbacea_M_contig265.7163.1	93.2722	1.3229	0.237713	5.56512	2.61972e-08
Ec-01_002380	1556.04	-3.0552	0.401959	-7.60077	2.94383e-14	4.27335e-13	1299.85	3535.78	3498.16	405.557	277.878	318.99		mRNA_S-promiscuus_M_contig2.5250.1	5692.1	2.09469	0.514288	4.07299	4.64125e-05	0.000359474	1697.98	3569.71	1210.74	5414.85	6660.64	15598.7		Upin_00003736	4.48145	-5.94603	1.98047	-3.00233	0.00267925	0.0107135	0	0.985056	26.131	8.73553	0	0	0	0		mRNA_D-herbacea_M_contig28.7563.1	26.8615	1.31982	0.458307	2.87977	0.00397964
Ec-01_002410	1029.45	-2.52859	0.324152	-7.80062	6.16018e-15	9.54799e-14	1540.32	1817.78	1905.93	293.479	194.243	424.96		mRNA_S-promiscuus_M_contig2.5266.1	3100.51	1.40576	0.475725	2.95498	0.00312687	0.0120831	1385.31	2651.66	1059.9	2300.32	4400.43	6805.43		Upin_00003747	748.164	-1.36412	0.21534	-6.33473	2.37763e-10	5.09144e-09	874.007	909.178	1169.58	1357.77	343.92	371.443	502.318	457.088		mRNA_D-herbacea_M_contig28.7569.1	19.6112	1.53581	0.500422	3.06903	0.00214755
Ec-01_002440	173.84	-1.64969	0.295605	-5.58072	2.39522e-08	1.58807e-07	226.193	284.478	280.5	100.552	69.3284	81.989		mRNA_S-promiscuus_M_contig2.5267.1	5790.06	1.95561	0.490201	3.9894	6.62394e-05	0.000487704	1792.43	3855.82	1471.92	5645.27	6831.35	15143.6		Upin_00003755	519.109	-1.43785	0.19865	-7.23812	4.54945e-13	1.5219e-11	870.917	869.534	632.769	659.055	240.63	242.335	330.382	307.249		mRNA_D-herbacea_M_contig28.7574.1	60.6437	1.07881	0.282387	3.82031	0.000133286
Ec-01_002630	398.829	-1.39371	0.503125	-2.77011	0.00560381	0.0129149	580.548	514.29	638.567	272.997	320.047	66.5258		mRNA_S-promiscuus_M_contig2.5269.1	1842.31	1.09447	0.355295	3.08047	0.00206673	0.00865783	1048.75	1444.82	1031.56	2276.12	1635.89	3616.74		Upin_00003796	2.23836	-4.95591	1.6152	-3.0683	0.0021528	0.00889878	1.44733	5.90047	6.19702	4.36203	0	0	0	0		mRNA_D-herbacea_M_contig28.7581.1	44.1168	1.28255	0.348672	3.67838	0.000234719
Ec-01_002710	369.879	-1.16264	0.341424	-3.40527	0.000660978	0.00194019	380.891	597.033	556.168	219.489	158.671	307.023		mRNA_S-promiscuus_M_contig2.5272.1	6169.28	1.92389	0.451905	4.25728	2.06929e-05	0.000181754	2265.78	3780.95	1673.37	5433.25	8600.88	15261.4		Upin_00003798	164.282	-2.31168	0.263686	-8.76679	1.83839e-18	1.27814e-16	274.554	231.197	286.581	302.532	79.8301	56.8756	39.1776	43.5071		mRNA_D-herbacea_M_contig28.7582.1	919.569	1.59617	0.101454	15.733	8.98523e-56
Ec-01_002720	1517.55	-3.52397	0.491396	-7.17134	7.4268e-13	9.13163e-12	1145.29	3631.7	3600.28	360.962	230.868	136.191		mRNA_S-promiscuus_M_contig2.5276.1	799	1.06967	0.424262	2.52124	0.0116941	0.0353987	467.922	606.985	471.742	826.798	616.509	1804.04		Upin_00003799	36.8915	-2.47714	0.39474	-6.27538	3.48791e-10	7.30862e-09	49.1411	54.1069	49.618	97.446	11.6105	12.0852	8.1619	12.9621		mRNA_D-herbacea_M_contig28.7583.1	148.809	1.67298	0.233343	7.16961	7.52092e-13
Ec-01_002750	163.544	-1.02492	0.327391	-3.13056	0.00174472	0.00459788	199.387	203.074	255.651	120.843	75.319	126.988		mRNA_S-promiscuus_M_contig2.5284.1	1561.96	2.50978	0.484036	5.18512	2.15872e-07	3.14459e-06	420.153	713.942	265.228	1647.79	1948.05	4376.62		Upin_00003803	20499.2	-1.97154	0.262661	-7.50601	6.09563e-14	2.32822e-12	23727.2	22784.7	40841.7	43320.6	7710.32	6845.79	9823.16	8940.26		mRNA_D-herbacea_M_contig28.7584.1	99.8078	1.32026	0.218093	6.05367	1.4158e-09
Ec-01_002770	244.211	-2.2768	0.25921	-8.7836	1.58329e-18	3.61305e-17	416.76	408.298	389.498	86.5405	69.3022	94.8698		mRNA_S-promiscuus_M_contig2.5286.1	1049.69	1.62697	0.448039	3.6313	0.000281995	0.00165381	457.065	695.225	387.719	1137.57	955.003	2665.53		Upin_00003808	6.10028	-2.89509	0.991905	-2.91872	0.00351472	0.0134722	5.7401	10.8409	17.4427	8.7392	0.728033	0.712685	0	4.59862		mRNA_D-herbacea_M_contig28.7590.1	1315.9	2.27781	0.144006	15.8175	2.35774e-56
Ec-01_002840	7808.19	-4.43609	0.294996	-15.0378	4.15337e-51	8.44825e-49	11016.4	20182.4	13581.8	805.826	590.256	672.438		mRNA_S-promiscuus_M_contig2.5287.1	995.7	1.56651	0.459533	3.40892	0.000652207	0.00332997	427.752	748.703	331.029	772.582	1464.21	2229.92		Upin_00003853	2.77641	-5.2566	1.88272	-2.79203	0.00523788	0.0188466	11.6254	6.87676	3.70911	0	0	0	0	0		mRNA_D-herbacea_M_contig28.7615.1	24.6138	1.90827	0.496052	3.84691	0.000119618
Ec-01_002890	81.0276	-1.17742	0.445072	-2.64546	0.00815803	0.0179839	98.2634	130.065	108.372	26.8141	70.9374	51.7143		mRNA_S-promiscuus_M_contig2.5291.1	330.906	1.38636	0.39915	3.47327	0.00051415	0.00272377	205.191	195.198	148.811	303.03	386.293	746.911		Upin_00003868	44.922	-8.54703	1.86477	-4.58343	4.57406e-06	4.18489e-05	5.77119	3.93683	153.981	194.961	0.726239	0	0	0		mRNA_D-herbacea_M_contig28.7616.1	18.6176	2.20341	0.577687	3.81419	0.00013663
Ec-01_002920	376.139	-1.04982	0.312498	-3.35943	0.000781022	0.00225124	365.695	476.647	679.882	263.767	211.195	259.648		mRNA_S-promiscuus_M_contig2.5308.1	320.579	4.11494	0.333817	12.3269	6.48805e-35	1.27984e-32	22.799	39.2178	42.5175	543.131	557.004	718.808		Upin_00003870	63.0406	-8.29847	1.23631	-6.71229	1.91596e-11	4.80967e-10	30.3666	39.3456	195.933	237.047	0	0	1.63234	0		mRNA_D-herbacea_M_contig28.7617.1	108.274	2.23899	0.232201	9.64249	5.28882e-22
Ec-01_002980	6856.87	-2.20803	0.262125	-8.42357	3.65197e-17	7.11228e-16	9471.65	11258	13091.9	2199.96	3099.74	2019.95		mRNA_S-promiscuus_M_contig2.5310.1	46.8478	5.83307	0.866169	6.73434	1.64676e-11	4.51299e-10	0	3.56525	1.01232	48.4074	89.7449	138.357		Upin_00003871	21.9538	-6.14281	1.32052	-4.65181	3.29035e-06	3.11037e-05	4.30542	4.92758	56.0632	107.782	0	0	1.63299	0.919791		mRNA_D-herbacea_M_contig28.7618.1	231.563	1.57606	0.176556	8.92672	4.38816e-19
Ec-01_003010	209.9	-2.49162	0.426793	-5.83801	5.28273e-09	3.83091e-08	509.659	261.579	297.997	63.0656	89.2609	37.8372		mRNA_S-promiscuus_M_contig2.5318.1	193.569	1.1247	0.336504	3.34231	0.000830838	0.00407606	162.85	111.414	91.1089	268.177	216.558	311.303		Upin_00003873	40.5734	-2.69321	0.358874	-7.50459	6.16198e-14	2.34762e-12	57.968	51.1205	89.1669	82.8567	10.1469	10.6534	10.6089	12.0662		mRNA_D-herbacea_M_contig28.7636.1	1161.53	1.54605	0.121776	12.6959	6.23488e-37
Ec-01_003140	215.192	-2.09248	0.467467	-4.47621	7.59795e-06	3.36244e-05	171.413	322.951	551.84	106.891	58.7546	79.3043		mRNA_S-promiscuus_M_contig2.5324.1	3135.41	1.53849	0.405117	3.79766	0.000146069	0.000954161	1219.2	1846.8	1751.32	5067.29	2345.07	6582.76		Upin_00003874	17.0209	-5.80559	0.92919	-6.24801	4.15708e-10	8.55633e-09	28.8723	32.474	37.2404	34.9144	0	0	0.816244	1.8497		mRNA_D-herbacea_M_contig28.7637.1	338.94	1.19047	0.156252	7.6189	2.55846e-14
Ec-01_003180	564.342	-2.50601	0.397082	-6.31106	2.77139e-10	2.41594e-09	468.076	1131.78	1279.51	177.574	144.681	184.436		mRNA_S-promiscuus_M_contig2.5328.1	625.33	1.50527	0.241191	6.24099	4.34819e-10	9.94464e-09	339.813	314.634	322.931	830.671	835.994	1107.94		Upin_00003878	3.72856	-5.67636	1.5855	-3.58017	0.000343374	0.00185957	13.0384	2.94952	12.3869	1.45373	0	0	0	0		mRNA_D-herbacea_M_contig287.7784.1	63.9582	2.6029	0.339957	7.65655	1.90992e-14
Ec-01_003210	960.016	-1.71175	0.222995	-7.67617	1.63915e-14	2.44403e-13	1465.18	1258.71	1689.02	410.942	448.944	487.3		mRNA_S-promiscuus_M_contig2.5333.1	1745.02	1.30569	0.452657	2.8845	0.00392031	0.0144856	1122.58	1314.69	578.036	1398.97	2175.34	3880.48		Upin_00003880	26.7497	-5.45265	0.780538	-6.98575	2.83336e-12	8.26691e-11	26.1069	33.9104	75.4611	73.6349	1.48583	0	1.63741	1.76132		mRNA_D-herbacea_M_contig48.11542.1	10459.3	1.31128	0.0725927	18.0635	6.17298e-73
Ec-01_003260	2904.36	-3.01887	0.201176	-15.0061	6.69481e-51	1.32896e-48	4565.99	5199.5	5747.08	692.845	614.625	606.1		mRNA_S-promiscuus_M_contig2.5341.1	959.769	1.79039	0.473567	3.78066	0.000156415	0.00100784	376.726	655.115	259.154	837.448	1275.94	2354.23		Upin_00003883	201.182	-11.4352	1.64998	-6.93051	4.19328e-12	1.17373e-10	663.74	794.001	94.8749	56.8416	0	0	0	0		mRNA_D-herbacea_M_contig54.12466.1	515.747	1.39769	0.126872	11.0165	3.1813e-28
Ec-01_003440	40.0259	-3.39106	0.749867	-4.52222	6.1195e-06	2.76308e-05	31.5772	52.103	135.621	8.07461	3.13432	9.64554		mRNA_S-promiscuus_M_contig2.5353.1	2241.12	1.12542	0.407253	2.76344	0.00571948	0.0197178	1157.32	2101.72	966.767	2006	2942.07	4272.85		Upin_00003886	13.0983	-6.03892	1.14026	-5.2961	1.18305e-07	1.53339e-06	17.1749	39.4481	17.4712	29.1464	0.728915	0	0.816613	0		mRNA_D-herbacea_M_contig54.12481.1	1002.3	1.04704	0.0897643	11.6643	1.9388e-31
Ec-01_003500	2200.94	-1.81951	0.2591	-7.02242	2.18052e-12	2.51233e-11	2517.83	3784.41	3988.27	989.54	865.664	1059.93		mRNA_S-promiscuus_M_contig2.5355.1	108.522	1.33212	0.430763	3.09245	0.00198509	0.00837599	37.9983	82.8922	63.7762	159.744	102.426	204.293		Upin_00003892	1553.28	-1.61457	0.229175	-7.04512	1.85305e-12	5.51419e-11	1663.24	1856.61	2797.07	3050.41	732.403	715.482	841.42	769.57		mRNA_D-herbacea_M_contig54.12486.1	224.14	2.11822	0.21464	9.86869	5.69036e-23
Ec-01_003600	2139.5	-1.01459	0.210706	-4.81518	1.47067e-06	7.41684e-06	2618.49	2999	2969.64	1615.58	1210.92	1423.34		mRNA_S-promiscuus_M_contig2.5359.1	3315.07	1.99013	0.45308	4.39245	1.12079e-05	0.000106335	1312.57	1839.67	847.313	2793.11	4747.7	8350.06		Upin_00003896	467.657	-5.80082	1.2796	-4.53332	5.80636e-06	5.1804e-05	24.9263	22.8851	1773.24	1854.29	14.058	18.7515	17.9993	15.1102		mRNA_D-herbacea_M_contig54.12487.1	267.894	1.13595	0.176595	6.43252	1.25509e-10
Ec-01_003610	795.519	-1.69971	0.21207	-8.01487	1.10252e-15	1.84792e-14	1216.13	1336.28	1097.05	371.817	340.893	410.95		mRNA_S-promiscuus_M_contig2.5389.1	707.006	8.13785	0.584417	13.9247	4.48115e-44	1.5429e-41	9.77099	4.45657	1.01232	1063.03	2150.95	1012.82		Upin_00003897	1466.46	-5.48156	0.83555	-6.56042	5.3655e-11	1.26286e-09	905.143	740.391	4829.37	4999.7	22.475	31.2573	100.38	102.963		mRNA_D-herbacea_M_contig54.12504.1	69.3924	1.18373	0.268625	4.40662	1.04995e-05
Ec-01_003700	441.486	-1.44568	0.420542	-3.43765	0.000586787	0.00174543	924.822	522.204	490.566	253.473	329.738	128.112		mRNA_S-promiscuus_M_contig2.5390.1	5.47105	5.9063	1.55693	3.79355	0.000148509	0.000967427	0	0	0	13.5541	11.7059	7.5664		Upin_00003918	48.3444	-2.688	0.403495	-6.66179	2.70505e-11	6.63595e-10	72.769	118.823	72.8788	69.7135	6.51046	10.6375	19.5809	15.8413		mRNA_D-herbacea_M_contig54.12505.1	136.258	1.06439	0.185845	5.72733	1.02026e-08
Ec-01_003710	115.63	-1.06603	0.327716	-3.25292	0.00114226	0.00316512	184.822	167.067	117.375	79.2588	71.8027	73.4545		mRNA_S-promiscuus_M_contig2.5394.1	2151.27	1.32692	0.462976	2.86606	0.00415619	0.0151843	1189.89	1750.54	737.982	1740.73	2531.39	4957.07		Upin_00003925	672.438	-1.11865	0.125708	-8.89876	5.64716e-19	4.23874e-17	918.395	968.962	910.91	883.479	381.583	399.768	454.904	461.501		mRNA_D-herbacea_M_contig54.12527.1	2019.32	1.29841	0.086242	15.0554	3.18245e-51
Ec-01_003730	50.3611	-1.64227	0.45722	-3.59187	0.000328315	0.00103567	55.5082	78.4749	95.0021	29.173	18.5558	25.4529		mRNA_S-promiscuus_M_contig2.5395.1	1878.49	1.53725	0.491612	3.12696	0.00176621	0.00758947	892.417	1348.56	646.873	2007.94	1440.8	4934.37		Upin_00003933	307.755	-1.02433	0.149609	-6.84671	7.5568e-12	2.03225e-10	431.142	441.214	358.775	419.953	208.576	210.102	213.789	178.489		mRNA_D-herbacea_M_contig54.12531.1	69.7046	1.66957	0.308135	5.4183	6.01683e-08
Ec-01_003760	1188.59	-1.11382	0.306554	-3.63336	0.00027975	0.000897072	1164.59	1648.99	2064.35	841.541	567.438	844.615		mRNA_S-promiscuus_M_contig2.5396.1	28.9187	3.91308	0.760529	5.14521	2.67226e-07	3.82788e-06	4.34266	5.34788	1.01232	36.7896	34.1421	91.8777		Upin_00003950	1778.11	-1.44233	0.187968	-7.67327	1.67661e-14	6.81806e-13	2050.13	2180.94	2982.09	3185.8	872.166	975.382	1010.33	968.069		mRNA_D-herbacea_M_contig54.12545.1	17.991	1.25579	0.499279	2.5152	0.0118965
Ec-01_003790	618.757	-1.27996	0.4868	-2.62933	0.00855533	0.0187469	1097.11	757.05	775.367	350.734	600.146	132.131		mRNA_S-promiscuus_M_contig2.5401.1	2706.06	1.89829	0.46167	4.11179	3.92607e-05	0.000312255	882.646	1654.28	896.917	3313	2368.49	7121.06		Upin_00003961	662.533	-1.41595	0.159567	-8.87368	7.07653e-19	5.1229e-17	965.52	968.622	967.882	952.345	329.944	296.282	435.808	383.858		mRNA_D-herbacea_M_contig6.13195.1	15.8761	1.53545	0.593533	2.58697	0.00968232
Ec-01_003890	995.32	-1.39752	0.291602	-4.79256	1.64666e-06	8.22134e-06	1164.7	1588.91	1575.37	581.496	388.416	673.027		mRNA_S-promiscuus_M_contig2.5413.1	8688.18	1.02799	0.238343	4.31307	1.61e-05	0.000145322	6601.93	5524.36	5026.18	9885.76	11985.8	13105		Upin_00003971	117.947	-1.41444	0.313447	-4.51253	6.4059e-06	5.64191e-05	116.533	117.815	213.581	238.145	54.9553	57.4248	67.7137	77.4063		mRNA_D-herbacea_M_contig6.13196.1	43.8194	1.66504	0.361525	4.6056	4.11286e-06
Ec-01_003910	697.665	-1.35512	0.239593	-5.65591	1.55026e-08	1.05633e-07	1066.26	1042.88	900.273	431.542	312.95	432.082		mRNA_S-promiscuus_M_contig2.5423.1	614.919	1.34307	0.31522	4.26074	2.03756e-05	0.000179299	345.242	278.09	420.113	731.92	1171.56	742.588		Upin_00003974	48.1769	-1.3844	0.326418	-4.24118	2.22344e-05	0.000168146	98.4317	70.8032	58.2472	50.8889	21.7548	24.868	26.1159	34.3054		mRNA_D-herbacea_M_contig6.13197.1	519.565	1.07207	0.122778	8.73177	2.50728e-18
Ec-01_003930	397.496	-1.56898	0.304651	-5.15008	2.60372e-07	1.48094e-06	759.618	537.322	486.543	200.751	243.523	157.217		mRNA_S-promiscuus_M_contig2.5424.1	310.781	1.63458	0.337964	4.83655	1.32115e-06	1.61619e-05	159.593	164.893	129.577	329.17	435.068	646.386		Upin_00003995	7.94003	-2.47837	0.733021	-3.38104	0.000722128	0.0035407	11.3648	5.92871	17.5498	18.9732	1.46284	2.14579	2.45083	3.6443		mRNA_D-herbacea_M_contig6.13241.1	209.363	1.29435	0.157201	8.23371	1.81507e-16
Ec-01_003960	1938.94	-1.19776	0.355224	-3.37185	0.000746643	0.0021616	1527.95	2763.66	3810.62	1171.58	1352.53	1007.32		mRNA_S-promiscuus_M_contig2.5428.1	2539	2.30562	0.498095	4.62887	3.67675e-06	4.00153e-05	698.083	1313.8	550.703	2160.91	3343	7167.54		Upin_00003997	12723.6	-1.28603	0.288343	-4.46007	8.19338e-06	7.01154e-05	18657.3	14022.9	19427.8	20078	4432.22	5763.17	8545.09	10862.1		mRNA_D-herbacea_M_contig6.13242.1	151.296	1.11017	0.19117	5.80722	6.35175e-09
Ec-01_004100	721.393	-1.35379	0.361886	-3.74092	0.000183344	0.000611433	1261.98	1008.88	840.061	419.474	562.48	235.489		mRNA_S-promiscuus_M_contig2.5432.1	6474.5	1.19608	0.440302	2.71651	0.0065974	0.0221438	3502.36	5580.51	2720.11	4775.87	8509.19	13758.9		Upin_00004006	3758.37	-1.53357	0.226457	-6.77203	1.26989e-11	3.26386e-10	4307.23	4372.48	6669.81	6998.21	1686.59	1795.22	2384.86	1852.58		mRNA_D-herbacea_M_contig6.13244.1	22.9025	1.36287	0.434802	3.13446	0.0017217
Ec-01_004110	314.078	-1.99499	0.362392	-5.50504	3.69076e-08	2.3828e-07	586.845	394.434	525.153	149.604	154.79	73.6398		mRNA_S-promiscuus_M_contig2.5433.1	115.221	1.70988	0.698171	2.44908	0.0143221	0.0419321	30.3986	115.871	15.1848	86.1652	195.098	248.61		Upin_00004034	608.619	-2.15399	0.332643	-6.47538	9.45749e-11	2.15211e-09	838.176	504.373	1393.82	1239.04	173.851	198.708	218.798	302.191		mRNA_D-herbacea_M_contig6.13249.1	86.9108	1.70122	0.238988	7.11844	1.09155e-12
Ec-01_004120	21815.2	-2.27896	0.247688	-9.20092	3.54903e-20	9.68111e-19	29560.9	45296.5	33671.6	7160.66	8487.79	6713.51		mRNA_S-promiscuus_M_contig2.5446.1	766.008	1.41549	0.459511	3.08044	0.00206696	0.00865783	453.808	496.462	302.684	685.449	713.082	1944.56		Upin_00004037	424.839	-1.06698	0.253976	-4.20112	2.65601e-05	0.000195297	484.418	403.215	675.814	737.197	241.848	217.467	320.905	317.846		mRNA_D-herbacea_M_contig6.13264.1	30.1603	2.96699	0.508535	5.83439	5.39877e-09
Ec-01_004140	880.369	-1.24296	0.381348	-3.25939	0.00111653	0.00310114	818.587	1446.65	1448.17	411.23	374.29	783.286		mRNA_S-promiscuus_M_contig2.5453.1	2443.76	1.98176	0.448866	4.41504	1.00992e-05	9.68841e-05	845.734	1459.08	656.997	2775.68	2630.89	6294.16		Upin_00004046	32.1439	-1.48463	0.370669	-4.00527	6.19454e-05	0.00041371	46.483	58.9497	50.7035	33.4175	23.8924	17.7411	13.8713	12.0924		mRNA_D-herbacea_M_contig6.13272.1	31.3902	1.08975	0.37821	2.88133	0.00395998
Ec-01_004340	235.747	-1.37669	0.337625	-4.07756	4.55099e-05	0.00017273	330.758	318.337	372.155	148.956	80.6568	163.621		mRNA_S-promiscuus_M_contig2.5456.1	784.971	1.2398	0.309786	4.00211	6.27799e-05	0.000464944	378.897	647.985	373.547	988.479	1218.39	1102.53		Upin_00004060	24.7093	-2.73772	0.501622	-5.45774	4.82227e-08	6.66853e-07	30.5355	52.0587	63.0313	26.1474	9.40783	4.96574	4.07956	7.44852		mRNA_D-herbacea_M_contig6.13273.1	35.3525	1.09004	0.357134	3.05218	0.00227184
Ec-01_004380	1269.7	-1.36416	0.39893	-3.41955	0.000627253	0.00185508	1979.46	1734.63	1772.73	857.779	955.826	317.775		mRNA_S-promiscuus_M_contig2.5457.1	7716.7	1.28779	0.397097	3.24302	0.00118269	0.00545195	4303.58	5390.66	3758.75	9021.2	6466.51	17359.5		Upin_00004061	40.3023	-1.53033	0.554391	-2.76037	0.00577351	0.0204664	75.6817	101.15	41.7104	20.4876	14.7196	10.7811	32.7023	25.1852		mRNA_D-herbacea_M_contig6.13275.1	34.3665	1.20527	0.385403	3.12729	0.00176427
Ec-01_004480	270.795	-3.29265	0.414567	-7.94238	1.98331e-15	3.22258e-14	351.865	542.687	579.933	75.4093	27.58	47.2969		mRNA_S-promiscuus_M_contig2.5460.1	4007.11	1.6645	0.443918	3.74957	0.000177136	0.00112188	1737.07	2721.18	1306.91	3515.34	4999.38	9762.81		Upin_00004064	44.4111	-1.63106	0.33516	-4.8665	1.13591e-06	1.2001e-05	62.0519	61.7335	74.0558	70.5388	18.5526	14.4461	33.5664	20.3438		mRNA_D-herbacea_M_contig6.13277.1	24.0958	1.502	0.42991	3.49376	0.000476268
Ec-01_004620	101.791	-1.94262	0.476347	-4.07817	4.53925e-05	0.000172364	210.204	138.395	136.171	41.1739	64.4655	20.3341		mRNA_S-promiscuus_M_contig2.5462.1	119.075	2.85601	0.605407	4.71751	2.38748e-06	2.73018e-05	9.77099	56.1528	20.2464	215.897	124.863	287.523		Upin_00004077	42.1819	-1.00774	0.3122	-3.22786	0.00124718	0.00561678	63.5214	58.059	49.6528	53.826	20.329	31.2918	22.8548	37.92		mRNA_D-herbacea_M_contig6.13278.1	59.6917	1.68572	0.299278	5.63261	1.77503e-08
Ec-01_004650	1895.33	-2.64432	0.366795	-7.20926	5.62559e-13	6.99526e-12	4096.66	3110.56	2596.78	652.38	632.154	283.456		mRNA_S-promiscuus_M_contig2.5464.1	2680.53	7.81205	0.378435	20.6431	1.12715e-94	3.55748e-91	14.1137	30.3047	26.3204	3870.66	5341.78	6800.03		Upin_00004078	161.01	-1.46572	0.599439	-2.44516	0.0144788	0.0440939	396.978	404.832	60.9631	82.9833	135.272	92.5737	62.8623	51.6147		mRNA_D-herbacea_M_contig6.13279.1	20.3867	1.34317	0.471067	2.85135	0.00435347
Ec-01_004710	9238.96	-2.99978	0.264606	-11.3368	8.62896e-30	5.46811e-28	12466	19822.6	16985.6	1898.64	2453.56	1807.41		mRNA_S-promiscuus_M_contig2.5466.1	813.399	1.45701	0.398144	3.6595	0.000252709	0.00150821	477.693	536.571	288.512	854.875	920.861	1801.88		Upin_00004079	519.614	-2.01794	0.335462	-6.0154	1.79439e-09	3.32579e-08	1089.2	1166.12	556.011	522.611	287.951	208.621	156.744	169.648		mRNA_D-herbacea_M_contig6.13282.1	834.728	1.01872	0.11335	8.9874	2.53138e-19
Ec-01_004750	112.976	-1.77539	0.396199	-4.48106	7.42723e-06	3.29486e-05	240.998	170.931	112.478	56.5922	48.6707	48.1837		mRNA_S-promiscuus_M_contig2.5467.1	1318.94	1.35196	0.408197	3.31203	0.000926232	0.00445745	660.085	1089.19	477.816	1249.88	1804.65	2632.02		Upin_00004088	4264.55	-1.51769	0.368655	-4.11681	3.84146e-05	0.000272094	3796.25	5378.61	8047.43	8063.96	3055.66	3004.16	1649.39	1120.95		mRNA_D-herbacea_M_contig6.13300.1	52.3634	1.56233	0.300712	5.19545	2.04231e-07
Ec-01_004800	646.323	-1.03604	0.314029	-3.29919	0.000969649	0.00273233	954.444	911.295	740.877	394.141	581.981	295.201		mRNA_S-promiscuus_M_contig2.5471.1	3.38241	5.20908	1.75008	2.97647	0.00291586	0.0114228	0	0	0	7.74518	3.90195	8.64731		Upin_00004131	259.305	-1.6348	0.335795	-4.86845	1.12478e-06	1.19084e-05	387.102	381.396	380.099	421.515	182.609	171.849	84.869	64.9977		mRNA_D-herbacea_M_contig6.13347.1	39.8364	1.14836	0.38712	2.96641	0.003013
Ec-01_004850	427.284	-1.20996	0.386961	-3.12684	0.00176699	0.00464839	945.565	448.449	395.561	293.905	258.965	221.261		mRNA_S-promiscuus_M_contig2.5474.1	2.33908	4.67911	1.9081	2.45224	0.014197	0.0416018	0	0	0	5.80889	3.90195	4.32365		Upin_00004147	7.6373	-5.24343	1.52029	-3.44896	0.000562748	0.0028625	30.3011	26.573	1.24172	1.45491	0	0.711309	0.816263	0		mRNA_D-herbacea_M_contig684.13990.1	116.942	2.11031	0.232602	9.07262	1.1619e-19
Ec-01_004920	131.467	-1.80792	0.358957	-5.03659	4.7391e-07	2.59115e-06	139.675	239.906	233.864	66.5577	50.566	58.2349		mRNA_S-promiscuus_M_contig2.5475.1	1902.16	1.85915	0.230575	8.06311	7.43792e-16	3.28326e-14	780.594	745.138	940.447	2619.81	2996.7	3330.29		Upin_00004178	459.957	-2.86565	0.301375	-9.50861	1.93224e-21	1.8568e-19	1173.06	920.695	576.337	566.163	138.182	125.843	96.3949	82.9785		mRNA_D-herbacea_M_contig69.14006.1	301.86	1.90878	0.156239	12.2171	2.52036e-34
Ec-01_004930	520.243	-3.1026	0.254503	-12.1908	3.47834e-34	2.96939e-32	779.1	1039.15	977.888	115.678	117.477	92.1665		mRNA_S-promiscuus_M_contig2.5476.1	160.217	1.62636	0.500657	3.24844	0.00116038	0.0053661	77.0823	127.458	30.3696	249.782	290.696	185.917		Upin_00004197	2555.74	-1.16148	0.361121	-3.21631	0.0012985	0.00580973	2100.66	2014.77	4867.74	5146.08	1162.73	1292.95	1814.95	2046.03		mRNA_D-herbacea_M_contig69.14019.1	228.211	1.60131	0.156525	10.2304	1.44905e-24
Ec-01_004940	306.495	-2.04457	0.463795	-4.40836	1.04157e-05	4.49593e-05	554.215	459.319	466.632	129.62	183.929	45.2528		mRNA_S-promiscuus_M_contig2.5492.1	30.0881	1.78745	0.630789	2.83367	0.00460168	0.0165292	9.77099	21.3915	9.11089	45.503	23.4117	71.3403		Upin_00004260	113.969	-4.75157	0.445334	-10.6697	1.41119e-26	2.15056e-24	293.558	314.066	114.297	156.878	8.12228	5.04268	8.17795	11.6074		mRNA_D-herbacea_M_contig69.14028.1	14.0656	1.50429	0.575535	2.61372	0.00895625
Ec-01_004960	187.64	-1.47291	0.524067	-2.81053	0.00494603	0.0115902	307.685	244.932	274.871	123.275	145.464	29.6107		mRNA_S-promiscuus_M_contig2.5493.1	249.571	1.09245	0.303278	3.60213	0.000315616	0.00181617	136.794	139.936	201.452	330.138	404.828	284.28		Upin_00004291	147.12	-1.53566	0.315957	-4.86034	1.17186e-06	1.23463e-05	235.011	195.811	207.27	236.601	46.1545	52.9923	116.844	86.2762		mRNA_D-herbacea_M_contig69.14068.1	1687.1	1.03835	0.0946595	10.9693	5.3659e-28
Ec-01_004980	159.814	-2.27985	0.346281	-6.58381	4.58542e-11	4.48631e-10	247.39	277.741	269.864	51.1777	75.5011	37.2099		mRNA_S-promiscuus_M_contig2.5500.1	184.072	2.43689	0.435933	5.59006	2.26988e-08	3.96904e-07	40.1696	90.914	40.4929	252.687	257.529	422.637		Upin_00004356	25.8413	-1.94834	0.646303	-3.01459	0.00257329	0.0103556	27.1936	32.5447	43.678	61.2074	19.6807	16.4071	3.26645	2.75231		mRNA_D-herbacea_M_contig69.14070.1	239.722	1.06872	0.157713	6.77632	1.23274e-11
Ec-01_005000	3562.54	-2.39825	0.248076	-9.6674	4.14784e-22	1.34218e-20	4510.84	6385.75	7070.73	1236.61	1125.95	1045.35		mRNA_S-promiscuus_M_contig2.5502.1	3444.53	1.95547	0.428244	4.56624	4.9654e-06	5.20652e-05	1103.04	1835.21	1297.8	5085.68	2798.68	8546.78		Upin_00004555	374.595	-1.37791	0.133395	-10.3295	5.18133e-25	6.97953e-23	553.741	539.574	533.343	537.535	221.389	191.659	228.419	191.103		mRNA_D-herbacea_M_contig16.3260.1	1972.92	-0.64218	0.0793571	-8.09229	5.85539e-16
Ec-01_005020	559.982	-1.503	0.507084	-2.964	0.00303665	0.00753831	848.69	698.904	936.107	349.93	439.441	86.8243		mRNA_S-promiscuus_M_contig2.5503.1	652.107	1.00903	0.388383	2.59803	0.00937611	0.0296717	390.84	563.31	344.189	582.825	716.009	1315.47		Upin_00004571	278.214	-1.37875	0.230109	-5.99175	2.07596e-09	3.80097e-08	298.623	386.805	463.219	458.314	135.088	125.199	196.722	161.744		mRNA_D-herbacea_M_contig16.3261.1	57.1087	-0.514685	0.298709	-1.72303	0.084883
Ec-01_005030	939.517	-1.07517	0.335781	-3.20201	0.00136474	0.00370375	830.839	1144.06	1848.1	563.455	677.002	573.639		mRNA_S-promiscuus_M_contig2.5521.1	5077.82	1.09517	0.344065	3.18302	0.00145747	0.00648803	3621.78	3318.36	2773.76	4712.94	5877.32	10162.7		Upin_00004573	359.781	-1.25857	0.30081	-4.18392	2.86527e-05	0.000208631	411.486	450.309	570.859	596.657	139.556	146.507	306.316	256.555		mRNA_D-herbacea_M_contig16.3262.1	4211.92	-0.569432	0.118413	-4.80887	1.51789e-06
Ec-01_005080	388.35	-1.44151	0.442114	-3.2605	0.00111215	0.00309001	595.144	488.458	619.772	211.485	326.476	88.7672		mRNA_S-promiscuus_M_contig2.5532.1	857.044	2.41199	0.456037	5.28901	1.22978e-07	1.898e-06	289.873	305.721	217.649	1114.34	729.665	2485.02		Upin_00004578	154.149	-7.79954	0.699996	-11.1423	7.81173e-29	1.33927e-26	164.602	218.451	392.223	452.416	0	1.42229	4.08118	0		mRNA_D-herbacea_M_contig16.3263.1	2688.6	-0.372145	0.108068	-3.4436	0.000574015
Ec-01_005110	677.418	-1.90751	0.366051	-5.21105	1.87774e-07	1.08974e-06	634.537	1154.66	1420.13	300.905	209.013	345.258		mRNA_S-promiscuus_M_contig2.5557.1	3140.89	1.22509	0.429787	2.85045	0.0043657	0.0158348	2090.99	2276.41	1278.56	2511.38	3611.26	7076.74		Upin_00004588	893.943	-1.54554	0.207037	-7.46507	8.32554e-14	3.11578e-12	1093.71	1085.31	1527.37	1621.06	547.769	402.193	469.959	404.167		mRNA_D-herbacea_M_contig16.3264.1	3521.26	0.102871	0.0977167	1.05275	0.292455
Ec-01_005120	91.893	-1.61314	0.432679	-3.72825	0.000192812	0.000640607	130.271	117.639	167.678	34.1114	69.7214	31.9367		mRNA_S-promiscuus_M_contig2.5560.1	249.302	1.55388	0.448593	3.4639	0.000532407	0.00280139	131.366	161.328	87.0596	283.667	229.24	603.15		Upin_00004589	16.8252	-2.48013	0.685201	-3.61957	0.000295088	0.00162898	8.63504	19.6969	36.0672	49.4929	3.63536	2.84783	4.08184	10.1441		mRNA_D-herbacea_M_contig16.3265.1	2458.79	-0.685917	0.0806382	-8.5061	1.79879e-17
Ec-01_005230	529.679	-1.34554	0.319458	-4.21196	2.53161e-05	0.000101412	505.275	787.65	988.028	292.171	257.88	347.067		mRNA_S-promiscuus_M_contig2.5567.1	3957.19	1.91884	0.470455	4.0787	4.52885e-05	0.000352498	1383.14	2312.96	1269.45	4949.17	3157.66	10670.8		Upin_00004605	97.7438	-4.60311	1.28578	-3.58002	0.000343572	0.00185988	338.809	400.208	6.19553	5.81557	5.80059	5.68359	13.8739	5.56438		mRNA_D-herbacea_M_contig16.3266.1	73.2198	-0.968372	0.244233	-3.96496	7.34081e-05
Ec-01_005290	175.455	-2.01973	0.401001	-5.03673	4.7356e-07	2.59115e-06	287.244	221.188	336.256	63.0725	103.014	41.9552		mRNA_S-promiscuus_M_contig2.5573.1	1854.89	5.24382	0.41188	12.7314	3.9558e-37	9.13548e-35	80.3393	127.458	77.9487	2633.36	2513.83	5696.41		Upin_00004606	15.9537	-3.22597	0.573795	-5.62215	1.88592e-08	2.82832e-07	39.099	28.515	24.7799	23.2616	3.62513	4.97289	2.44831	0.927522		mRNA_D-herbacea_M_contig16.3267.1	2059.89	0.207312	0.0803198	2.58108	0.00984912
Ec-01_005350	657.411	-1.77281	0.322254	-5.50129	3.77025e-08	2.43126e-07	704.892	1131.52	1215.36	344.645	216.45	331.602		mRNA_S-promiscuus_M_contig2.5574.1	1280.2	1.4108	0.343761	4.10401	4.06055e-05	0.0003216	525.462	877.944	695.465	2128.96	1211.56	2241.81		Upin_00004615	2.51021	-4.34671	1.49082	-2.91566	0.00354939	0.0135823	5.57346	5.96128	6.34371	1.46543	0.737835	0	0	0		mRNA_D-herbacea_M_contig16.3270.1	1142.22	-0.165559	0.0878234	-1.88513	0.0594116
Ec-01_005390	1162.02	-2.02697	0.464491	-4.36384	1.27797e-05	5.4184e-05	2014.39	1484.5	2099.68	503.402	702.897	167.256		mRNA_S-promiscuus_M_contig2.5575.1	1080.74	2.21307	0.489914	4.51726	6.26436e-06	6.39161e-05	305.072	622.137	222.711	1040.76	1476.89	2816.86		Upin_00004617	4.11816	-5.83017	1.46758	-3.97265	7.10761e-05	0.000465541	2.89492	6.88373	17.3507	5.81593	0	0	0	0		mRNA_D-herbacea_M_contig16.3271.1	164.06	-0.748909	0.165759	-4.51805	6.24109e-06
Ec-01_005400	283.866	-1.42197	0.591863	-2.40254	0.0162818	0.0329841	619.64	291.768	328.748	133.667	284.386	44.986		mRNA_S-promiscuus_M_contig2.5585.1	795.794	1.66257	0.44361	3.74782	0.000178377	0.00112891	320.271	571.332	254.093	776.455	979.39	1873.22		Upin_00004618	245.102	-6.11232	0.420866	-14.5232	8.6404e-48	4.49509e-45	269.298	365.796	688.961	609.186	8.70105	8.52551	5.71278	4.6368		mRNA_D-herbacea_M_contig16.3272.1	719.403	-0.466494	0.118494	-3.93686	8.25551e-05
Ec-01_005410	308.329	-1.30441	0.320538	-4.06943	4.71276e-05	0.000178541	408.278	396.941	510.398	194.085	222.158	118.114		mRNA_S-promiscuus_M_contig2.5592.1	1070.59	2.55433	0.537279	4.75419	1.99248e-06	2.31482e-05	220.39	537.462	176.144	790.977	2071.94	2626.62		Upin_00004627	6011.23	-7.28324	0.540223	-13.4819	1.99859e-41	7.17923e-39	18605.3	18357.2	5205.31	5614.78	30.9649	41.0142	116.132	119.13		mRNA_D-herbacea_M_contig16.3273.1	1309.68	-0.858001	0.0971674	-8.83013	1.04551e-18
Ec-01_005420	494.357	-1.58659	0.202926	-7.81857	5.34278e-15	8.34385e-14	740.263	734.301	750.777	267.176	233.733	239.891		mRNA_S-promiscuus_M_contig2.5603.1	1324.29	1.50245	0.453513	3.31293	0.000923255	0.00444764	601.459	968.858	502.111	1372.83	1214.48	3285.98		Upin_00004630	1107.19	-5.07699	0.528869	-9.59971	8.01674e-22	8.11736e-20	3195.47	3938.91	735.977	732.125	49.8744	49.4573	84.1712	71.5734		mRNA_D-herbacea_M_contig16.3274.1	1993.78	-0.840044	0.0833505	-10.0785	6.87949e-24
Ec-01_005430	586.393	-1.21164	0.300757	-4.02862	5.61041e-05	0.000208986	546.779	1012.29	898.588	335.537	389.553	335.612		mRNA_S-promiscuus_M_contig2.5608.1	1560.14	1.90421	0.47464	4.01189	6.02333e-05	0.000448717	561.289	971.532	440.36	2132.83	1255.45	3999.38		Upin_00004632	1813.41	-2.39121	0.599743	-3.98706	6.68971e-05	0.000442859	696.066	734.832	5219.98	5533.78	544.36	503.068	713.132	562.038		mRNA_D-herbacea_M_contig16.3275.1	2038.55	0.257548	0.0965486	2.66754	0.00764081
Ec-01_005490	892.461	-1.27189	0.29764	-4.27324	1.92652e-05	7.88019e-05	848.419	1358.01	1580.63	574.451	461.004	532.248		mRNA_S-promiscuus_M_contig2.5616.1	26.5595	2.59536	0.555836	4.66929	3.02248e-06	3.35896e-05	8.68533	9.80445	4.04929	50.3437	39.995	46.4793		Upin_00004649	26255.9	-1.81056	0.280806	-6.44772	1.13548e-10	2.53792e-09	31561.6	26131.3	50894.6	54862.8	9543.08	9633.93	13821.6	13598.2		mRNA_D-herbacea_M_contig16.3276.1	8788.72	-0.317994	0.0809829	-3.92668	8.61259e-05
Ec-01_005630	1039.58	-2.15158	0.203728	-10.561	4.51641e-26	2.12001e-24	1512.45	1763.51	1815.9	403.719	389.671	352.24		mRNA_S-promiscuus_M_contig2.5619.1	3004.21	1.60047	0.453908	3.52599	0.0004219	0.00230911	1387.48	2149.85	932.348	2422.31	4181.92	6951.36		Upin_00004654	90.0894	-1.24964	0.307559	-4.06309	4.84269e-05	0.000332855	131.452	154.901	103.688	116.622	44.4983	34.2613	77.5854	57.7076		mRNA_D-herbacea_M_contig16.3277.1	276.512	-0.0611492	0.134541	-0.454501	0.649468
Ec-01_005660	479.649	-2.47024	0.372406	-6.63318	3.28532e-11	3.27856e-10	601.535	877.002	959.608	211.476	90.1627	138.11		mRNA_S-promiscuus_M_contig2.5620.1	2415.52	1.38638	0.385877	3.5928	0.000327148	0.00187336	1220.29	1509.89	1279.57	3528.9	1841.72	5112.72		Upin_00004664	15029.3	-1.05652	0.191327	-5.52206	3.3504e-08	4.78217e-07	18093.7	16909.7	22921.1	23271.5	8975.68	7943.3	12015.3	10104.1		mRNA_D-herbacea_M_contig16.3278.1	2149.96	-0.606711	0.0771405	-7.86501	3.6906e-15
Ec-01_005750	1515.86	-1.16745	0.20116	-5.80361	6.49028e-09	4.65537e-08	1967.2	2222.13	2104.15	976.044	810.342	1015.29		mRNA_S-promiscuus_M_contig2.5622.1	3721.58	4.40666	0.417091	10.5652	4.31965e-26	4.6478e-24	312.672	425.157	267.253	4804.92	4852.08	11667.4		Upin_00004686	1374.11	-1.68126	0.246851	-6.81085	9.70227e-12	2.55906e-10	1341.95	1788.61	2457.57	2792.21	743.992	615.929	663.375	589.256		mRNA_D-herbacea_M_contig16.3279.1	818.638	-0.240158	0.125328	-1.91623	0.0553363
Ec-01_005930	275.344	-1.09827	0.318226	-3.45123	0.000558035	0.00166773	450.514	327.793	347.712	218.47	184.811	122.761		mRNA_S-promiscuus_M_contig2.5623.1	80.9423	2.5021	0.593727	4.21423	2.50631e-05	0.000213793	14.1137	48.1309	10.1232	118.114	109.255	185.917		Upin_00004691	163.642	-9.14033	1.30314	-7.0141	2.31435e-12	6.84638e-11	699.774	488.368	60.6166	58.1237	0.724188	0.709777	0.815984	0		mRNA_D-herbacea_M_contig16.3280.1	1756.68	0.28953	0.0786615	3.68071	0.000232583
Ec-01_005950	1053.03	-1.04437	0.232975	-4.48277	7.36819e-06	3.27178e-05	1230.53	1712.01	1312.54	624.659	694.251	744.157		mRNA_S-promiscuus_M_contig2.5630.1	1144.67	1.53534	0.481084	3.19141	0.0014158	0.00632983	551.518	849.422	360.386	807.435	1635.89	2663.37		Upin_00004698	2540.16	-1.08046	0.212115	-5.09373	3.51082e-07	4.18387e-06	4028.61	3329.5	3093.13	3344.83	1231.66	1373.54	1768.84	2151.13		mRNA_D-herbacea_M_contig16.3281.1	9527.56	-0.758101	0.0784981	-9.65756	4.56598e-22
Ec-01_005970	1024.61	-1.43355	0.260626	-5.50041	3.78904e-08	2.44242e-07	1205.96	1529.97	1751.17	665.109	526.231	469.231		mRNA_S-promiscuus_M_contig2.5631.1	1028.09	2.01603	0.505294	3.98982	6.61232e-05	0.000487038	389.754	599.854	232.834	739.665	1564.68	2641.75		Upin_00004703	6015.87	-1.70862	0.186208	-9.17588	4.47896e-20	3.71286e-18	10783.8	10280	8063.99	7723.36	2377.22	2599.1	3414.04	2885.37		mRNA_D-herbacea_M_contig16.3282.1	2241.65	-0.941424	0.103092	-9.13188	6.73186e-20
Ec-01_005980	269.582	-1.18698	0.445403	-2.66496	0.00769966	0.0170924	346.982	336.408	440.733	196.419	229.13	67.8206		mRNA_S-promiscuus_M_contig2.5650.1	583.611	2.00126	0.478841	4.17938	2.92308e-05	0.000242357	208.448	289.677	201.452	822.926	399.95	1579.21		Upin_00004713	4.16317	-2.52666	1.03371	-2.44427	0.0145144	0.0441846	2.90764	6.87598	11.1243	7.26342	0	0.709434	1.63184	2.79275		mRNA_D-herbacea_M_contig16.3284.1	2374.15	0.341762	0.0888106	3.84821	0.000118985
Ec-01_005990	212.275	-1.83607	0.308412	-5.95331	2.62769e-09	1.99602e-08	247.078	387.212	360.904	104.777	80.8403	92.8355		mRNA_S-promiscuus_M_contig2.5658.1	2319.35	1.20051	0.447961	2.67995	0.00736331	0.0243206	1274.57	2009.91	934.373	2053.44	2374.34	5269.45		Upin_00004715	662.266	-1.55258	0.221804	-6.99981	2.56301e-12	7.52299e-11	765.566	750.361	1116.77	1318.81	333.608	325.441	336.246	351.324		mRNA_D-herbacea_M_contig16.3285.1	5155.15	-0.56886	0.0708048	-8.03421	9.4187e-16
Ec-01_006000	361.613	-2.36129	0.335619	-7.03563	1.98359e-12	2.29829e-11	387.319	673.731	755.334	124.307	99.8928	129.096		mRNA_S-promiscuus_M_contig2.5685.1	5028.27	1.47316	0.425064	3.46575	0.000528764	0.00278454	1830.43	3606.25	2552.06	7870.07	3815.14	10495.7		Upin_00004717	202.147	-1.48887	0.32905	-4.52475	6.04657e-06	5.36615e-05	434.652	386.377	164.736	206.425	108.729	104.412	99.5617	112.283		mRNA_D-herbacea_M_contig16.3286.1	386.121	0.481569	0.125322	3.84266	0.000121708
Ec-01_006050	134.966	-1.09237	0.345344	-3.16313	0.00156085	0.00416935	165.604	150.555	235.207	67.0783	88.329	103.02		mRNA_S-promiscuus_M_contig36.11025.1	27.0257	8.20992	1.32845	6.18008	6.40703e-10	1.42741e-08	0	0	0	85.197	38.0441	38.9129		Upin_00004725	147.219	-1.31052	0.287002	-4.56624	4.96554e-06	4.51024e-05	162.374	165.514	257.693	253.369	82.2178	56.2758	89.8083	110.504		mRNA_D-herbacea_M_contig16.3287.1	29.4734	0.841002	0.36854	2.28198	0.0224904
Ec-01_006070	11334	-1.35517	0.219419	-6.17617	6.56739e-10	5.4374e-09	13149.4	17348.4	18395.4	6830.64	6387.62	5892.85		mRNA_S-promiscuus_M_contig36.11027.1	7.5875	6.37848	1.52032	4.19547	2.72301e-05	0.000228369	0	0	0	25.1718	11.7059	8.64731		Upin_00004727	494.008	-1.02345	0.359784	-2.84463	0.00444636	0.0164296	474.489	535.608	789.51	850.152	391.881	511.845	208.082	190.499		mRNA_D-herbacea_M_contig16.3290.1	16.6519	0.956537	0.489416	1.95445	0.0506483
Ec-01_006090	440.184	-2.83971	0.375328	-7.56594	3.85075e-14	5.53138e-13	466.269	952.123	898.938	105.327	78.8333	139.616		mRNA_S-promiscuus_M_contig36.11028.1	61.1981	9.3882	1.25855	7.45954	8.68222e-14	3.01127e-12	0	0	0	161.681	88.7695	116.739		Upin_00004745	224.211	-6.63192	0.654772	-10.1286	4.12516e-24	5.01906e-22	262.425	375.043	542.867	595.142	1.45289	0	13.0607	3.69526		mRNA_D-herbacea_M_contig16.3291.1	18.0019	-0.190646	0.587768	-0.324356	0.745669
Ec-01_006100	177.232	-1.23261	0.457579	-2.69376	0.00706504	0.0158566	306.588	227.705	211.586	99.1667	168.402	49.9457		mRNA_S-promiscuus_M_contig36.11029.1	21.4823	7.87748	1.31032	6.01189	1.83377e-09	3.7952e-08	0	0	0	52.28	31.2156	45.3984		Upin_00004755	58.8272	-2.40798	0.716822	-3.35924	0.000781571	0.00378298	27.5584	43.2463	170.814	154.058	7.96948	4.97009	28.561	33.4407		mRNA_D-herbacea_M_contig16.3292.1	47.6115	-0.0302179	0.289956	-0.104216	0.916998
Ec-01_006110	5416.55	-1.74506	0.275059	-6.34432	2.23414e-10	1.9716e-09	5787.14	9640.72	9604.28	2750.38	2182.78	2534.02		mRNA_S-promiscuus_M_contig36.11030.1	10.378	6.82826	1.41309	4.83215	1.35068e-06	1.647e-05	0	0	0	14.5222	28.2892	19.4564		Upin_00004757	6.52706	-6.48502	1.35022	-4.80295	1.56342e-06	1.58458e-05	23.0662	13.7817	3.72718	11.6413	0	0	0	0		mRNA_D-herbacea_M_contig16.3293.1	372.084	-0.496441	0.165879	-2.99279	0.00276438
Ec-01_006160	115.018	-2.59189	0.668286	-3.87842	0.000105139	0.000369433	39.4879	297.258	255.305	43.7324	29.4879	24.8371		mRNA_S-promiscuus_M_contig36.11033.1	1948.71	1.15789	0.473215	2.44686	0.0144107	0.0421591	983.613	1921.67	712.674	1495.79	2559.68	4018.84		Upin_00004758	353.666	-2.53036	0.15821	-15.9936	1.41534e-57	1.12386e-54	581.337	620.511	560.476	649.601	122.071	93.3659	95.6372	106.329		mRNA_D-herbacea_M_contig16.3294.1	58.5907	0.43846	0.256646	1.70843	0.0875575
Ec-01_006190	1075.33	-1.40121	0.426518	-3.28523	0.00101901	0.00285822	1650.18	1398.37	1631.52	593.847	922.927	255.113		mRNA_S-promiscuus_M_contig36.11035.1	1864.42	1.28136	0.465578	2.75219	0.00591985	0.0202683	955.386	1648.93	655.984	1462.87	2385.07	4078.29		Upin_00004760	210.796	-1.22307	0.216823	-5.64087	1.69192e-08	2.57579e-07	381.782	218.363	307.526	273.399	120.428	120.117	124.873	139.879		mRNA_D-herbacea_M_contig16.3295.1	501.596	-0.121816	0.119559	-1.01888	0.308262
Ec-01_006250	1229.01	-1.31823	0.379438	-3.47417	0.000512438	0.00154746	871.92	1997.61	2394.22	718.24	769.343	622.746		mRNA_S-promiscuus_M_contig36.11036.1	33.3237	1.96711	0.628871	3.12801	0.00175997	0.00756949	13.028	21.3915	6.07393	28.0763	54.6274	76.7449		Upin_00004771	54.9147	-1.03252	0.296081	-3.48727	0.000487975	0.0025404	69.5007	80.6312	52.0418	93.0487	29.0027	44.7579	35.0926	35.2418		mRNA_D-herbacea_M_contig16.3296.1	59.3463	-0.0194677	0.332723	-0.0585101	0.953342
Ec-01_006320	52404.8	-4.62274	0.277213	-16.6758	1.96592e-62	7.19787e-60	76627.1	126401	99136.3	4800.46	4198.66	3265.44		mRNA_S-promiscuus_M_contig36.11042.1	1973.6	1.8148	0.462419	3.92458	8.68811e-05	0.000610942	870.704	1196.14	553.74	1781.39	2303.13	5136.5		Upin_00004783	389.409	-1.02922	0.169867	-6.05897	1.36996e-09	2.5933e-08	625.77	559.773	477.599	427.607	275.762	248.82	248.123	251.814		mRNA_D-herbacea_M_contig16.3297.1	854.58	0.171391	0.101384	1.69051	0.0909309
Ec-01_006380	1390.68	-2.13132	0.284061	-7.50306	6.23471e-14	8.7573e-13	1544.2	2802.41	2446.85	506.589	492.055	551.972		mRNA_S-promiscuus_M_contig36.11044.1	4623.04	1.34114	0.39548	3.39116	0.000695968	0.003508	2096.42	3585.75	2167.38	5655.92	4257.03	9975.75		Upin_00004790	336.048	-1.11777	0.229112	-4.87871	1.06782e-06	1.13933e-05	506.482	548.187	404.792	379.728	176.467	165.733	262.02	244.981		mRNA_D-herbacea_M_contig16.3298.1	106.796	0.35804	0.194926	1.8368	0.0662394
Ec-01_006390	637.751	-2.46682	0.306553	-8.04697	8.48707e-16	1.44307e-14	861.479	1183.13	1195.81	260.759	146.075	179.258		mRNA_S-promiscuus_M_contig36.11047.1	3108.78	1.94318	0.421172	4.61376	3.95449e-06	4.25731e-05	1201.83	1714.89	932.348	3292.67	3547.85	7963.09		Upin_00004807	2.91393	-5.34103	1.52895	-3.49326	0.000477157	0.00249144	2.9045	8.843	8.65795	2.90601	0	0	0	0		mRNA_D-herbacea_M_contig16.3302.1	27.346	-0.508794	0.420612	-1.20965	0.226413
Ec-01_006400	1147.11	-1.26131	0.283081	-4.45565	8.36388e-06	3.66693e-05	1108.53	1805.48	1942.97	740.306	638.987	646.379		mRNA_S-promiscuus_M_contig36.11057.1	2477.88	1.67434	0.404569	4.13859	3.49454e-05	0.000282081	842.477	1506.32	1197.58	3959.72	2038.77	5322.42		Upin_00004812	35.746	-1.10741	0.322216	-3.43686	0.000588491	0.00297141	46.0882	36.4321	54.6973	58.218	21.8046	17.7942	26.9394	23.9938		mRNA_D-herbacea_M_contig16.3303.1	1150.79	-0.00601566	0.0973731	-0.0617794	0.950738
Ec-01_006540	306.763	-1.12031	0.346348	-3.23464	0.00121797	0.00334845	301.914	414.988	544.121	225.86	135.329	218.367		mRNA_S-promiscuus_M_contig36.11059.1	1134.17	1.89942	0.359079	5.28971	1.22511e-07	1.89232e-06	416.896	545.484	475.791	1067.87	1768.56	2530.42		Upin_00004820	19.3769	-1.88618	0.635633	-2.9674	0.0030033	0.011766	29.9708	26.6468	25.0027	40.8272	15.3272	11.4251	4.90042	0.915012		mRNA_D-herbacea_M_contig16.3304.1	288.689	-0.503516	0.137917	-3.65085	0.00026137
Ec-01_006600	427.401	-1.36946	0.593861	-2.30604	0.0211087	0.0413244	1036.8	464.226	347.595	228.585	411.524	75.6732		mRNA_S-promiscuus_M_contig36.11063.1	904.61	2.8319	0.450577	6.28506	3.27717e-10	7.62405e-09	186.735	325.329	155.897	1074.64	1108.15	2576.9		Upin_00004823	54.3393	-1.24331	0.342729	-3.62768	0.000285981	0.00158683	72.346	79.6622	66.9394	87.2456	45.6937	31.9778	35.094	15.7558		mRNA_D-herbacea_M_contig16.3305.1	312.628	0.0239767	0.13434	0.178477	0.858348
Ec-01_006610	48.5248	-1.57889	0.635506	-2.48447	0.0129745	0.0270365	80.1958	83.3269	54.5382	27.7272	38.8095	6.55129		mRNA_S-promiscuus_M_contig36.11066.1	7293.47	1.85811	0.46924	3.95984	7.49996e-05	0.000540642	2600.17	4846.96	2013.51	6669.57	9128.62	18502		Upin_00004837	3.80711	-5.71023	1.51314	-3.77376	0.000160808	0.000961597	4.34361	2.94995	17.3477	5.81559	0	0	0	0		mRNA_D-herbacea_M_contig16.3306.1	311.427	-0.151137	0.143691	-1.05182	0.292881
Ec-01_006660	329.473	-1.3459	0.605017	-2.22456	0.0261108	0.0498842	603.503	379.258	435.852	139.097	371.523	47.6042		mRNA_S-promiscuus_M_contig36.11068.1	1399.2	1.31407	0.432588	3.0377	0.00238394	0.00970853	664.428	1029.47	713.687	1655.53	1072.06	3260.04		Upin_00004847	9.85964	-2.3464	0.677533	-3.46315	0.000533885	0.00274136	10.1306	24.5857	21.0708	10.1782	4.35136	3.55282	4.08065	0.926997		mRNA_D-herbacea_M_contig16.3308.1	626.227	0.952086	0.113788	8.36717	5.90178e-17
Ec-01_006710	205.138	-1.71526	0.32773	-5.23375	1.66102e-07	9.69085e-07	264.712	300.296	378.627	109.844	66.965	110.383		mRNA_S-promiscuus_M_contig36.11093.1	3529.21	1.73002	0.519025	3.33321	0.000858498	0.00419113	1302.8	2672.16	929.311	2967.37	4022.91	9280.72		Upin_00004848	1005.54	-1.64969	0.166846	-9.88753	4.71505e-23	5.34856e-21	1312.36	1321.8	1703.24	1762.36	441.706	454.795	506.823	541.259		mRNA_D-herbacea_M_contig16.3309.1	15.3213	-0.130522	0.576323	-0.226473	0.820833
Ec-01_006880	192.442	-1.52439	0.288531	-5.28328	1.26891e-07	7.52847e-07	274.391	285.561	297.076	125.42	90.8491	81.3578		mRNA_S-promiscuus_M_contig36.11101.1	2428.41	2.50978	0.412874	6.0788	1.21084e-09	2.58799e-08	677.456	960.836	537.543	2652.73	3193.75	6548.17		Upin_00004851	6.88717	-6.57765	1.30239	-5.05045	4.4078e-07	5.11542e-06	7.17793	24.636	8.71928	14.5642	0	0	0	0		mRNA_D-herbacea_M_contig16.3310.1	21.6982	-0.627986	0.416635	-1.50728	0.131739
Ec-01_006890	154.353	-1.21791	0.423245	-2.87756	0.00400767	0.00962542	219.775	236.634	191.293	104.255	129.386	44.7745		mRNA_S-promiscuus_M_contig36.11132.1	9139.62	1.6965	0.529837	3.20193	0.00136508	0.00614027	3208.14	7441.58	2279.75	7074.26	12427.7	22406.3		Upin_00004852	2.85213	-5.30159	1.62625	-3.26001	0.00111408	0.00512601	9.96678	8.88768	2.50377	1.45882	0	0	0	0		mRNA_D-herbacea_M_contig16.3311.1	68.1448	0.00879777	0.259912	0.033849	0.972998
Ec-01_007000	5917.36	-1.03527	0.23835	-4.3435	1.40227e-05	5.90892e-05	9263.19	6653.96	7944.22	4266.92	4187.26	3188.59		mRNA_S-promiscuus_M_contig36.11156.1	1304.87	1.0766	0.399672	2.69372	0.00706597	0.0234875	663.342	811.987	1042.69	1988.58	911.106	2411.52		Upin_00004853	48.9515	-1.21066	0.346724	-3.49172	0.000479927	0.00250279	85.5958	81.5734	42.0788	63.9454	34.0479	23.4285	22.8485	38.0934		mRNA_D-herbacea_M_contig16.3312.1	7.83323	-0.287319	0.680774	-0.422047	0.672991
Ec-01_007020	165.573	-1.30502	0.371735	-3.51063	0.00044705	0.00136805	191.922	241.911	273.55	111.506	57.2827	117.269		mRNA_S-promiscuus_M_contig36.11162.1	1594.22	1.94018	0.457585	4.24004	2.2348e-05	0.000194666	577.574	1004.51	394.805	1311.84	2992.8	3283.82		Upin_00004858	21.2549	-3.60374	0.669807	-5.38027	7.43741e-08	9.94753e-07	30.0801	23.664	53.6349	49.5407	2.91459	0	6.53262	3.67254		mRNA_D-herbacea_M_contig16.3314.1	3.77611	1.54262	1.23815	1.24591	0.212799
Ec-01_007030	282.194	-1.25548	0.427401	-2.93749	0.00330883	0.0081392	299.63	462.736	431.19	226.393	77.7372	195.481		mRNA_S-promiscuus_M_contig36.11163.1	59.401	2.19806	0.635939	3.45639	0.000547461	0.00287341	15.1993	40.1091	8.09857	50.3437	115.108	127.548		Upin_00004864	3398.73	-1.68176	0.200828	-8.37414	5.5629e-17	3.21561e-15	4142.16	4029.52	6265.07	6292.05	1484.6	1590.84	1712.54	1673.1		mRNA_D-herbacea_M_contig16.3315.1	1467	-0.486104	0.0871443	-5.57815	2.43086e-08
Ec-01_007040	161.868	-1.48599	0.628061	-2.366	0.0179815	0.0359674	190.394	191.615	333.959	60.4301	171.448	23.3595		mRNA_S-promiscuus_M_contig36.11179.1	44.6641	2.82153	0.633897	4.45109	8.54374e-06	8.37003e-05	9.77099	15.1523	8.09857	51.3118	40.9705	142.681		Upin_00004872	4.31426	-4.37187	1.30026	-3.3623	0.000772972	0.00374978	5.69437	9.87561	10.0161	7.29433	0	0	1.6337	0		mRNA_D-herbacea_M_contig16.3316.1	0.399809	-0.327665	2.88715	-0.113491	0.909641
Ec-01_007060	206.503	-1.42663	0.487198	-2.92822	0.00340905	0.00835578	184.295	364.938	354.024	165.625	48.8612	121.275		mRNA_S-promiscuus_M_contig36.11187.1	72.712	1.42428	0.544168	2.61736	0.00886129	0.028351	21.7133	73.979	22.2711	120.05	85.843	112.415		Upin_00004873	89.6716	-4.08198	0.57163	-7.14094	9.26936e-13	2.90139e-11	76.5199	130.876	204.809	264.762	1.45203	9.24508	13.0598	16.6489		mRNA_D-herbacea_M_contig16.3317.1	0.778468	-3.63962	2.31707	-1.57079	0.116232
Ec-01_007070	127.389	-1.0217	0.411492	-2.48292	0.0130311	0.0271155	203.956	140.772	167.317	101.048	45.5305	105.71		mRNA_S-promiscuus_M_contig36.11189.1	1684.61	1.03629	0.393603	2.63284	0.00846741	0.0272653	995.556	967.967	1349.42	3009	1147.17	2638.51		Upin_00004875	115.006	-5.71839	0.544115	-10.5095	7.80767e-26	1.12864e-23	162.609	132.266	311.389	296.03	1.4601	1.42841	5.71732	9.14543		mRNA_D-herbacea_M_contig16.3318.1	299.618	0.318583	0.159384	1.99884	0.0456256
Ec-01_007100	2170.36	-3.73915	0.327137	-11.4299	2.9644e-30	1.90787e-28	2395.14	4686.29	5033.65	329.388	307.253	270.42		mRNA_S-promiscuus_M_contig36.11215.1	1121.06	1.67393	0.459971	3.63922	0.00027347	0.0016128	533.062	673.833	397.842	1394.13	845.749	2881.72		Upin_00004880	1572.79	-2.2454	0.238221	-9.42569	4.27301e-21	4.05453e-19	1976.29	1887.1	3306.6	3220.9	459.932	572.872	576.797	581.835		mRNA_D-herbacea_M_contig16.3319.1	720.303	-0.577556	0.104094	-5.54843	2.88253e-08
Ec-01_007130	423.314	-1.20544	0.296747	-4.06217	4.86177e-05	0.000183511	415.486	598.1	758.432	250.867	245.188	271.81		mRNA_S-promiscuus_M_contig36.11222.1	482.1	1.57235	0.551521	2.85093	0.00435919	0.0158202	160.679	441.2	125.528	395.004	623.337	1146.85		Upin_00004881	8288.83	-1.3833	0.162998	-8.48661	2.12753e-17	1.29951e-15	9901.42	11131.8	12850.9	14050.8	4293.03	4166.26	5292.26	4624.14		mRNA_D-herbacea_M_contig16.3322.1	783.17	0.52348	0.0997166	5.24968	1.52363e-07
Ec-01_007160	661.98	-1.41161	0.222211	-6.35256	2.11762e-10	1.8758e-09	1099.29	977.202	809.889	359.456	359.489	366.557		mRNA_S-promiscuus_M_contig36.11225.1	78.6441	8.78418	1.26754	6.93012	4.20469e-12	1.23257e-10	0	0	1.01232	91.974	164.858	214.021		Upin_00004911	44.6489	-1.58128	0.542376	-2.91547	0.00355155	0.0135823	86.4329	117.167	42.2609	21.8308	31.2504	27.757	13.8777	16.6143		mRNA_D-herbacea_M_contig16.3323.1	48.6493	0.101495	0.287814	0.35264	0.724358
Ec-01_007180	1033.91	-1.93931	0.329671	-5.88256	4.03957e-09	2.98725e-08	1074.01	1534.89	2311.8	452.294	364.839	465.641		mRNA_S-promiscuus_M_contig36.11226.1	385.918	1.48985	0.280128	5.31845	1.04654e-07	1.64467e-06	259.474	165.784	183.23	513.118	604.803	589.098		Upin_00004938	736.216	-1.33285	0.150169	-8.87566	6.95202e-19	5.09205e-17	909.622	1049.22	1043.54	1214.57	424.208	466.892	410.42	371.258		mRNA_D-herbacea_M_contig16.3324.1	34.5135	0.13556	0.335813	0.403677	0.68645
Ec-01_007290	215.504	-1.12307	0.290865	-3.86113	0.000112866	0.000393645	329.765	272.739	280.123	135.56	106.666	168.174		mRNA_S-promiscuus_M_contig36.11237.1	853.487	2.08537	0.41665	5.0051	5.58328e-07	7.49423e-06	404.953	285.22	286.487	972.989	901.351	2269.92		Upin_00004951	104.725	-1.18744	0.391601	-3.03227	0.00242723	0.00985987	75.3649	86.5097	196.9	223.855	68.1266	73.151	62.8369	51.0534		mRNA_D-herbacea_M_contig16.3325.1	2004.19	0.207618	0.0823445	2.52134	0.0116909
Ec-01_007300	121.042	-1.56213	0.54285	-2.87765	0.00400644	0.00962528	185.71	153.824	203.113	64.5385	100.207	18.8603		mRNA_S-promiscuus_M_contig36.11240.1	835.058	2.62188	0.26682	9.82641	8.66494e-23	7.0123e-21	297.472	189.85	213.6	1471.58	1506.15	1331.69		Upin_00004961	310.081	-2.97387	0.181668	-16.3698	3.14215e-60	2.63364e-57	494.884	583.298	532.35	589.647	64.378	78.7145	56.2946	81.0787		mRNA_D-herbacea_M_contig16.3327.1	913.771	-0.585176	0.103777	-5.6388	1.71239e-08
Ec-01_007340	133.773	-1.12354	0.401966	-2.7951	0.00518839	0.0120825	178.126	170.428	201.733	99.4496	108.627	44.2756		mRNA_S-promiscuus_M_contig36.11243.1	1030.97	1.28	0.400097	3.19922	0.00137798	0.00618904	667.685	808.421	327.992	1882.08	1044.75	1454.91		Upin_00004973	902.449	-1.07498	0.221793	-4.84678	1.25484e-06	1.30384e-05	1084.68	1044.85	1436.03	1331.35	711.531	685.928	496.152	429.064		mRNA_D-herbacea_M_contig16.3329.1	2535.03	-0.341585	0.107087	-3.18978	0.00142381
Ec-01_007380	327.251	-2.26138	0.37095	-6.09618	1.08633e-09	8.79091e-09	325.656	570.013	729.049	129.515	89.5372	119.737		mRNA_S-promiscuus_M_contig36.11250.1	158.099	2.13987	0.460318	4.64868	3.34058e-06	3.66304e-05	64.0543	51.6962	59.727	279.795	116.083	377.239		Upin_00004979	718.192	-1.19275	0.233739	-5.10291	3.34469e-07	4.00487e-06	703.49	968.667	1097.33	1227.74	556.827	357.709	455.594	378.17		mRNA_D-herbacea_M_contig16.3330.1	4.8208	0.971266	0.918519	1.05743	0.290317
Ec-01_007400	273.492	-1.16989	0.477068	-2.45226	0.0141964	0.0292491	502.837	304.748	328.306	162.296	270.767	71.9988		mRNA_S-promiscuus_M_contig36.11251.1	38.6228	2.63915	0.690181	3.82386	0.00013138	0.000872044	7.59966	15.1523	9.11089	75.5155	19.5098	104.849		Upin_00004983	206.572	-1.36281	0.241604	-5.64068	1.69377e-08	2.576e-07	215.541	257.138	354.794	362.579	129.511	94.7428	131.447	106.82		mRNA_D-herbacea_M_contig16.3331.1	309.901	0.0963159	0.131795	0.730801	0.464901
Ec-01_007570	1945.96	-1.05458	0.29983	-3.51727	0.000436005	0.00133773	2062.33	2861.72	2957.61	1399.82	865.96	1528.3		mRNA_S-promiscuus_M_contig36.11269.1	2637.33	2.5398	0.285858	8.88484	6.40152e-19	3.75312e-17	637.286	692.551	992.075	5348.05	3764.41	4389.59		Upin_00004994	2845.64	-1.30703	0.152522	-8.56945	1.03983e-17	6.70425e-16	3259.11	4150.93	4322.71	4480.18	1802.93	1568.04	1708.49	1472.74		mRNA_D-herbacea_M_contig16.3332.1	226.558	0.560529	0.154764	3.62183	0.00029253
Ec-01_007580	345.277	-1.23463	0.493245	-2.50307	0.012312	0.0258247	669.812	407.657	376.21	196.463	338.104	83.4145		mRNA_S-promiscuus_M_contig36.11272.1	1777.46	2.99722	0.471239	6.36031	2.01348e-10	4.78409e-09	358.27	572.223	256.117	1961.47	2170.46	5346.2		Upin_00005029	216.813	-2.01386	0.265328	-7.59008	3.19699e-14	1.25935e-12	306.29	460.666	294.923	328.498	118.592	73.7184	89.0551	62.7577		mRNA_D-herbacea_M_contig16.3334.1	5511.15	-0.0665725	0.090844	-0.732823	0.463666
Ec-01_007620	91.2027	-2.77243	0.496556	-5.58333	2.35961e-08	1.56636e-07	211.436	134.414	131.453	29.9599	30.2082	9.74505		mRNA_S-promiscuus_M_contig36.11275.1	50.5571	5.90713	0.829629	7.12021	1.07765e-12	3.34001e-11	3.257	1.78263	0	53.2481	122.912	122.143		Upin_00005034	80.5788	-1.56046	0.364044	-4.28647	1.81536e-05	0.000140228	125.617	173.781	82.3825	99.6099	49.3964	53.2465	22.0815	38.5158		mRNA_D-herbacea_M_contig16.3335.1	1810.56	-0.972173	0.144892	-6.70964	1.95103e-11
Ec-01_007700	1260.13	-1.60282	0.3144	-5.09802	3.43221e-07	1.91887e-06	1264.36	2031.75	2392.34	748.216	500.984	623.127		mRNA_S-promiscuus_M_contig36.11299.1	7.67658	6.39365	1.51603	4.21736	2.47176e-05	0.000211608	0	0	0	24.2037	7.80391	14.0519		Upin_00005041	2.78766	-5.25481	1.67023	-3.14615	0.00165434	0.00711082	2.89543	0.983345	11.1528	7.26965	0	0	0	0		mRNA_D-herbacea_M_contig16.3336.1	879.04	0.361104	0.0972258	3.71408	0.000203947
Ec-01_007730	11.3046	-1.98184	0.834342	-2.37533	0.017533	0.0351857	19.4733	15.5162	19.2165	6.55337	2.98302	4.08503		mRNA_S-promiscuus_M_contig36.11303.1	3827.51	1.98932	0.533501	3.7288	0.000192396	0.00120443	1159.49	2720.29	740.007	3717.69	4714.54	9913.06		Upin_00005104	155.271	-1.07143	0.287818	-3.7226	0.00019718	0.00115394	137.423	183.911	246.104	274.535	110.588	86.628	126.645	76.3366		mRNA_D-herbacea_M_contig16.3337.1	8.81746	1.09038	0.729386	1.49493	0.134932
Ec-01_007790	382.271	-1.53536	0.536778	-2.86033	0.00423196	0.010092	612.788	431.007	661.598	191.424	338.365	58.4434		mRNA_S-promiscuus_M_contig36.11304.1	3415.86	1.75703	0.52669	3.33598	0.000849996	0.00415927	1411.37	2544.7	722.797	2624.65	4929.14	8262.5		Upin_00005121	1497.67	-1.4745	0.208355	-7.07688	1.47435e-12	4.48458e-11	1557.25	2117.37	2516.81	2619.21	773.665	712.908	953.432	730.738		mRNA_D-herbacea_M_contig16.3338.1	0.309095	1.17312	3.44109	0.340916	0.733167
Ec-01_007800	1059.77	-1.98662	0.392296	-5.06409	4.10353e-07	2.26423e-06	936.035	1683.03	2458.74	478.248	500.13	302.405		mRNA_S-promiscuus_M_contig2.4707.1	4216.37	0.28181	0.244626	1.152	0.249321	0.394205	3365.56	3864.74	4186.96	3805.79	4611.13	5464.02		Upin_00005167	408.368	-1.03827	0.182122	-5.70099	1.19116e-08	1.86615e-07	628.555	558.16	457.2	552.963	292.055	210.613	271.829	295.572		mRNA_D-herbacea_M_contig16.3340.1	860.36	-0.312189	0.0967817	-3.2257	0.00125663
Ec-01_007810	3830.5	-2.37699	0.307897	-7.72009	1.16244e-14	1.76033e-13	3949.11	7120.45	8203.48	1279.21	1216.09	1214.67		mRNA_S-promiscuus_M_contig2.4708.1	1886.33	0.11463	0.241005	0.475633	0.634336	0.755993	1797.86	1572.28	2064.12	1723.3	1880.74	2279.65		Upin_00005174	496.778	-1.62832	0.211631	-7.69416	1.42429e-14	5.91964e-13	618.071	567.124	869.198	948.919	238.32	226.763	246.616	259.216		mRNA_D-herbacea_M_contig16.3341.1	1108.04	0.00571501	0.106212	0.0538075	0.957089
Ec-01_007840	1030.76	-1.26234	0.22837	-5.52763	3.24585e-08	2.11128e-07	1371.15	1691.5	1302	630.454	523.18	666.264		mRNA_S-promiscuus_M_contig2.4709.1	3021.7	-0.0532012	0.34596	-0.153779	0.877784	0.927255	2718.51	2045.56	4468.39	2676.93	3499.08	2721.74		Upin_00005300	3.5867	-4.08808	1.37511	-2.97292	0.00294984	0.011589	9.56262	6.98733	8.97312	1.47596	0	0	0.819859	0.874741		mRNA_D-herbacea_M_contig16.3342.1	4449.03	-0.687007	0.102058	-6.73156	1.67848e-11
Ec-01_007990	788.935	-1.64399	0.324649	-5.0639	4.1076e-07	2.26571e-06	808.351	1261.21	1516.84	426.081	285.842	435.282		mRNA_S-promiscuus_M_contig2.4710.1	2284.15	-0.4515	0.270745	-1.66762	0.0953907	0.190269	2460.12	2059.83	3396.34	1886.92	2073.89	1827.82		Upin_00005391	217.475	-1.21913	0.240484	-5.0695	3.98855e-07	4.66113e-06	303.591	343.417	278.036	290.804	100.482	106.082	130.751	186.634		mRNA_D-herbacea_M_contig16.3343.1	0	NA	NA	NA	NA
Ec-01_008040	5273.07	-3.441	0.277486	-12.4006	2.5927e-35	2.38644e-33	6623.94	11946.6	10400.5	918.576	934.154	814.683		mRNA_S-promiscuus_M_contig2.4711.1	2083.48	-0.335153	0.270471	-1.23914	0.215292	0.354829	2554.57	2296.02	2122.84	1584.86	2386.04	1556.52		Upin_00005405	1356.73	-1.55254	0.22854	-6.79328	1.0961e-11	2.8561e-10	1721.92	1615.72	2383.44	2372.82	553.44	560.132	831.348	815.028		mRNA_D-herbacea_M_contig16.3344.1	28.7962	-0.522511	0.35923	-1.45453	0.145799
Ec-01_008060	379.356	-1.2273	0.245642	-4.99631	5.84382e-07	3.14561e-06	481.376	539.469	573.84	221.536	193.221	266.695		mRNA_S-promiscuus_M_contig2.4712.1	2177.72	-0.694358	0.336647	-2.06257	0.0391538	0.0947911	2991.01	1781.74	3303.2	1323.46	2136.32	1530.57		Upin_00005408	392.027	-1.41883	0.27879	-5.08923	3.59514e-07	4.26414e-06	492.432	385.706	738.983	665.342	159.655	175.007	266.039	253.055		mRNA_D-herbacea_M_contig16.3345.1	23.8531	-0.209131	0.450332	-0.464392	0.642367
Ec-01_008080	171.866	-1.1958	0.327319	-3.65332	0.000258869	0.000835809	209.77	242.756	265.505	126.54	71.4737	115.148		mRNA_S-promiscuus_M_contig2.4713.1	991.718	-0.183395	0.209567	-0.875116	0.381511	0.536074	1167.09	962.619	1034.59	982.67	886.719	916.615		Upin_00005434	237.108	-1.08457	0.213326	-5.08408	3.69417e-07	4.35422e-06	264.113	323.778	342.667	357.89	135.061	122.335	197.533	153.487		mRNA_D-herbacea_M_contig16.3346.1	242.691	0.129357	0.136471	0.947875	0.343193
Ec-01_008100	389.625	-2.44868	0.243521	-10.0553	8.70476e-24	3.297e-22	563.774	717.635	694.591	129.295	109.105	123.349		mRNA_S-promiscuus_M_contig2.4714.1	1972.36	-0.965851	0.367025	-2.63156	0.00849927	0.027357	2294.01	1880.67	3652.46	1058.19	1849.53	1099.29		Upin_00005444	12.3124	-2.74093	0.59441	-4.61119	4.0038e-06	3.70357e-05	21.5775	21.6692	26.1251	16.0139	2.18168	1.42415	4.89833	4.60897		mRNA_D-herbacea_M_contig16.3347.1	4741.39	0.173561	0.105105	1.65131	0.0986755
Ec-01_008110	109.221	-3.31857	0.485228	-6.83919	7.96442e-12	8.59344e-11	131.912	225.147	238.826	13.5551	13.4773	32.4061		mRNA_S-promiscuus_M_contig2.4715.1	260.517	-0.564723	0.294871	-1.91516	0.0554727	0.124785	393.011	289.677	250.043	181.044	233.142	216.183		Upin_00005473	25.994	-4.08855	0.983085	-4.1589	3.19785e-05	0.000230291	11.5879	6.88247	106.537	71.2348	2.17482	0	4.89654	4.63873		mRNA_D-herbacea_M_contig16.3348.1	0	NA	NA	NA	NA
Ec-01_008130	112.329	-2.00252	0.492239	-4.06819	4.73794e-05	0.000179289	257.47	149.643	132.126	44.3883	67.9153	22.4286		mRNA_S-promiscuus_M_contig2.4716.1	1713.41	-0.00552384	0.300103	-0.0184065	0.985315	0.992923	2130.08	1816.5	1203.65	1540.32	2018.29	1571.65		Upin_00005478	27.938	-2.76247	0.595663	-4.63764	3.52402e-06	3.3064e-05	20.2617	22.6187	71.8875	79.9712	8.70262	4.26335	6.52903	9.27017		mRNA_D-herbacea_M_contig16.3349.1	891.323	-0.308061	0.122762	-2.50942	0.012093
Ec-01_008350	369.413	-1.5279	0.345207	-4.42605	9.59764e-06	4.16682e-05	360.948	594.204	690.892	209.027	140.638	220.771		mRNA_S-promiscuus_M_contig2.4717.1	8.21989	-0.53203	0.872237	-0.609961	0.541888	0.680752	9.77099	14.261	5.06161	2.90444	9.75489	7.5664		Upin_00005481	343.824	-1.33807	0.135768	-9.8556	6.48303e-23	7.13937e-21	540.641	485.289	459.899	485.229	177.342	201.503	201.536	199.155		mRNA_D-herbacea_M_contig16.3350.1	567.169	-0.661951	0.115514	-5.7305	1.00135e-08
Ec-01_008380	207.057	-1.60037	0.285259	-5.61023	2.02062e-08	1.35774e-07	244.618	366.308	323.536	107.18	101.873	98.8287		mRNA_S-promiscuus_M_contig2.4718.1	885.403	-0.292741	0.254594	-1.14983	0.250213	0.395055	1006.41	810.204	1108.49	730.952	936.469	719.888		Upin_00005510	354.003	-2.07316	0.462116	-4.48623	7.24958e-06	6.28228e-05	259.897	249.94	994.21	784.092	92.9267	118.761	179.572	152.625		mRNA_D-herbacea_M_contig16.3352.1	549.47	0.104198	0.109467	0.951871	0.341163
Ec-01_008630	7500.59	-1.05876	0.238975	-4.43041	9.40525e-06	4.09084e-05	8062.43	9614.72	12730.3	4891.06	4830.3	4874.78		mRNA_S-promiscuus_M_contig2.4720.1	454.086	-0.943561	0.273948	-3.44431	0.000572524	0.00298839	590.602	606.985	595.245	376.61	324.838	230.235		Upin_00005521	506.263	-1.52568	0.20994	-7.26723	3.66924e-13	1.24121e-11	742.687	729.277	743.54	789.642	182.157	232.493	308.812	321.495		mRNA_D-herbacea_M_contig16.3353.1	8.2923	-0.49409	0.671153	-0.73618	0.461621
Ec-01_008640	604.191	-1.62934	0.340822	-4.78063	1.74749e-06	8.67741e-06	577.762	1032.19	1129.98	303.48	225.558	356.175		mRNA_S-promiscuus_M_contig2.4721.1	2337.41	-0.566182	0.302449	-1.87199	0.0612075	0.134875	3149.52	2886.96	2334.41	1412.53	2514.81	1726.22		Upin_00005539	54.5177	-3.81508	1.37254	-2.77959	0.00544284	0.0194958	238.39	146.366	13.5977	8.71637	0	5.67578	5.71149	17.6849		mRNA_D-herbacea_M_contig16.3354.1	222.269	-0.768428	0.151387	-5.0759	3.85662e-07
Ec-01_008650	384.281	-1.39256	0.47509	-2.93116	0.00337703	0.00828592	460.586	501.999	707.296	223.971	330.329	81.5051		mRNA_S-promiscuus_M_contig2.4723.1	1261.94	-0.323544	0.414811	-0.779978	0.435404	0.588399	2095.34	1353.01	760.253	1208.25	785.268	1369.52		Upin_00005567	402.235	-1.47325	0.273639	-5.38392	7.28802e-08	9.77545e-07	517.521	408.116	696.896	742.984	150.772	188.929	235.164	277.496		mRNA_D-herbacea_M_contig16.3355.1	390.348	0.146588	0.114824	1.27663	0.201733
Ec-01_008660	508.474	-1.06558	0.29258	-3.642	0.000270531	0.000870046	533.636	806.915	724.346	390.904	344.896	250.144		mRNA_S-promiscuus_M_contig2.4724.1	1925.1	0.037896	0.226951	0.166979	0.867386	0.921136	2037.79	1570.49	2091.46	1955.66	1833.92	2061.3		Upin_00005594	17.0227	-1.75147	0.596524	-2.93613	0.00332336	0.0128431	47.9758	30.4508	13.5965	13.0742	5.06616	10.6415	9.79104	5.58547		mRNA_D-herbacea_M_contig16.3356.1	863.167	0.286137	0.0990268	2.88949	0.00385862
Ec-01_008750	728.416	-1.1313	0.237377	-4.76583	1.88077e-06	9.28327e-06	959.092	1181.13	860.618	516.065	438.526	415.065		mRNA_S-promiscuus_M_contig2.4725.1	6821.75	-0.799694	0.29978	-2.6676	0.0076395	0.025025	9101.14	5794.43	11101.1	5099.23	5186.67	4647.93		Upin_00005612	8.8396	-6.93318	1.35446	-5.11878	3.07517e-07	3.72652e-06	23.243	28.4919	16.0761	2.90583	0	0	0	0		mRNA_D-herbacea_M_contig16.3357.1	7313.19	-0.749281	0.0882663	-8.48887	2.08664e-17
Ec-01_008830	45.119	-1.25522	0.488547	-2.5693	0.0101903	0.0218957	80.8819	56.9032	52.9292	38.061	18.6302	23.3084		mRNA_S-promiscuus_M_contig2.4726.1	19.3222	0.335625	0.639907	0.52449	0.599938	0.729288	11.9423	24.9568	14.1725	27.1081	10.7304	27.0228		Upin_00005616	113.556	-1.08384	0.238191	-4.5503	5.35695e-06	4.8136e-05	106.166	155.724	173.207	182.076	69.8989	71.9873	84.1003	65.2856		mRNA_D-herbacea_M_contig16.3358.1	905.226	-0.294269	0.0920886	-3.1955	0.00139588
Ec-01_008840	1411.64	-2.37452	0.350114	-6.78213	1.18415e-11	1.24744e-10	1394.8	2726.76	2979.08	506.602	343.388	519.218		mRNA_S-promiscuus_M_contig2.4727.1	695.231	-0.342505	0.257704	-1.32906	0.183827	0.31572	675.284	966.184	690.403	646.723	635.043	557.751		Upin_00005654	534.474	-1.85753	0.204898	-9.06566	1.2385e-19	9.88641e-18	734.588	680.781	940.056	996.784	232.572	280.364	223.84	186.804		mRNA_D-herbacea_M_contig16.3359.1	1546.56	-0.340398	0.107701	-3.16059	0.00157449
Ec-01_008890	1118.01	-1.93844	0.275576	-7.03413	2.00505e-12	2.31826e-11	1287.07	1738.98	2294.33	471.533	456.716	459.414		mRNA_S-promiscuus_M_contig2.4728.1	16.3233	0.483649	0.635949	0.760516	0.446946	0.597939	13.028	19.6089	8.09857	25.1718	13.6568	18.3755		Upin_00005655	100.479	-1.51341	0.264597	-5.71969	1.06718e-08	1.6948e-07	150.725	138.949	142.006	164.578	69.8812	54.8707	50.622	32.1997		mRNA_D-herbacea_M_contig16.3360.1	810.565	-0.2625	0.0954842	-2.74915	0.00597498
Ec-01_008910	197.88	-1.53169	0.464993	-3.29401	0.000987705	0.00277846	446.383	244.061	191.654	79.8755	157.377	67.9283		mRNA_S-promiscuus_M_contig2.4729.1	57.5069	0.953989	0.436065	2.18772	0.0286898	0.0740289	26.056	51.6962	39.4805	66.8022	100.475	60.5312		Upin_00005699	3.16484	-5.45235	1.58677	-3.43614	0.000590071	0.00297815	4.35045	5.89752	13.6173	1.45343	0	0	0	0		mRNA_D-herbacea_M_contig16.3361.1	201.764	-0.343616	0.199569	-1.72179	0.0851079
Ec-01_008920	606.997	-2.31392	0.409261	-5.6539	1.56849e-08	1.06787e-07	481.597	1132.17	1418.72	231.533	209.588	168.379		mRNA_S-promiscuus_M_contig2.4730.1	231.965	0.483272	0.31361	1.541	0.123317	0.232711	194.334	136.371	250.043	268.177	287.769	255.096		Upin_00005700	15.9934	-6.30903	1.1108	-5.67971	1.34922e-08	2.09206e-07	38.4433	20.7379	36.3046	30.6352	0	0	0	1.82601		mRNA_D-herbacea_M_contig16.3362.1	497.093	0.450058	0.114672	3.92476	8.68165e-05
Ec-01_008960	13415.4	-3.48887	0.226193	-15.4243	1.12361e-53	2.80494e-51	21006.4	29928.2	22974.7	2323.13	1987.14	2273.2		mRNA_S-promiscuus_M_contig2.4731.1	5771.9	0.391741	0.221814	1.76608	0.0773822	0.161778	5792.03	4409.33	4778.16	6915.48	5970.97	6765.44		Upin_00005709	10.1549	-3.19282	0.755526	-4.22595	2.37933e-05	0.000178503	11.577	10.8179	26.0297	24.7189	1.4505	0.710582	4.08067	1.85387		mRNA_D-herbacea_M_contig16.3363.1	424.725	0.126519	0.130079	0.972629	0.330738
Ec-01_009180	2438.89	-2.70709	0.392816	-6.8915	5.52068e-12	6.05181e-11	1948.95	5803.23	4937.98	663.867	684.889	594.393		mRNA_S-promiscuus_M_contig2.4736.1	6441.59	0.142198	0.246098	0.577813	0.563391	0.699038	6860.32	4756.94	6756.23	6514.67	6418.71	7342.65		Upin_00005711	52.7103	-2.23826	0.369823	-6.05226	1.42824e-09	2.69012e-08	95.9058	80.5572	95.2028	75.547	9.41062	13.4815	23.6623	27.915		mRNA_D-herbacea_M_contig16.3364.1	4995.74	0.28008	0.0835888	3.35068	0.000806129
Ec-01_009210	138.194	-1.60892	0.436208	-3.68841	0.000225656	0.000738119	326.159	138.848	159.219	64.973	84.9513	55.014		mRNA_S-promiscuus_M_contig2.4737.1	4178.31	-0.172396	0.277737	-0.620716	0.534787	0.675466	4619.51	3307.66	5356.19	3757.38	4570.16	3458.92		Upin_00005726	3101.32	-1.59406	0.260601	-6.11685	9.54411e-10	1.84605e-08	3480.43	4387.9	5291.28	5478.59	1859.3	1892.93	1472.67	947.474		mRNA_D-herbacea_M_contig16.3365.1	1865.69	-0.128094	0.112286	-1.14078	0.253962
Ec-01_009260	330.756	-1.89537	0.271456	-6.98224	2.90516e-12	3.29198e-11	554.497	433.105	576.525	157.803	113.7	148.909		mRNA_S-promiscuus_M_contig2.4738.1	6954.22	-0.65525	0.241278	-2.71575	0.0066126	0.0221751	9547.35	7274.9	8698.88	6204.86	5432.5	4566.86		Upin_00005732	424.341	-1.1207	0.193281	-5.79827	6.70029e-09	1.10238e-07	503.165	559.755	573.425	688.651	220.88	230.194	311.204	307.453		mRNA_D-herbacea_M_contig16.3366.1	816.543	-0.537618	0.0990659	-5.42687	5.73498e-08
Ec-01_009300	53.6269	-1.16262	0.482927	-2.40743	0.016065	0.032597	87.7636	87.7942	46.9858	41.0214	23.207	34.9896		mRNA_S-promiscuus_M_contig2.4741.1	1971.99	0.156061	0.226363	0.689425	0.490556	0.636365	1768.55	1706.87	2120.81	1979.86	1897.33	2358.55		Upin_00005780	40.8887	-1.32583	0.387948	-3.41754	0.0006319	0.00315469	58.3921	80.4621	40.6878	53.7042	13.7255	26.9197	19.5774	33.641		mRNA_D-herbacea_M_contig16.3367.1	213.032	-0.611868	0.172501	-3.54704	0.000389588
Ec-01_009340	698.583	-1.85484	0.448872	-4.13222	3.59269e-05	0.000139278	1481.96	902.241	899.392	338.724	440.104	129.076		mRNA_S-promiscuus_M_contig2.4742.1	1383.04	0.43732	0.246478	1.77427	0.0760179	0.159693	962.986	1339.64	1221.87	1511.28	1447.62	1814.85		Upin_00005787	111.507	-1.43443	0.261048	-5.4949	3.90941e-08	5.5226e-07	136.454	227.977	158.357	127.875	69.5258	62.463	55.4873	53.918		mRNA_D-herbacea_M_contig16.3368.1	4664.82	0.961152	0.0933766	10.2933	7.55592e-25
Ec-01_009350	993.144	-1.48021	0.2891	-5.12007	3.05423e-07	1.72039e-06	1497.08	1447.89	1441.62	518.031	693.252	360.991		mRNA_S-promiscuus_M_contig2.4743.1	341.135	-0.121968	0.333993	-0.36518	0.714977	0.816126	341.985	421.591	302.684	220.738	330.691	429.123		Upin_00005788	48.7152	-5.28611	0.642778	-8.22386	1.97051e-16	1.0468e-14	81.1245	68.8227	151.123	78.5019	0.724903	0	5.7126	3.71138		mRNA_D-herbacea_M_contig16.3369.1	1425.75	0.42916	0.0927349	4.62782	3.69536e-06
Ec-01_009390	1056.13	-1.40654	0.362603	-3.87901	0.000104883	0.000368611	1883.43	1480.6	1237.06	570.009	825.433	340.269		mRNA_S-promiscuus_M_contig2.4746.1	1.1009	-0.346423	2.26288	-0.15309	0.878327	0.927553	0	2.67394	1.01232	0.968148	1.95098	0		Upin_00005805	186.186	-1.17539	0.197846	-5.94093	2.83405e-09	5.03027e-08	234.139	243.367	286.387	269.405	125.893	137.501	97.9745	94.818		mRNA_D-herbacea_M_contig16.3372.1	28.2145	0.859478	0.419844	2.04714	0.0406447
Ec-01_009400	263.068	-1.00132	0.356682	-2.80732	0.00499554	0.011683	364.017	376.842	311.809	170.118	107.446	248.179		mRNA_S-promiscuus_M_contig2.4747.1	10106.2	-0.270202	0.717481	-0.376598	0.706473	0.809626	3122.38	25914.9	4112.05	5822.44	15015.7	6649.78		Upin_00005842	403.246	-1.18232	0.149581	-7.90421	2.69639e-15	1.24026e-13	607.746	583.464	504.278	544.747	249.68	277.381	246.407	212.265		mRNA_D-herbacea_M_contig16.3373.1	1240.55	-0.724641	0.0916153	-7.90961	2.5819e-15
Ec-01_009410	96.4752	-1.76751	0.3674	-4.81086	1.50281e-06	7.56731e-06	107.63	186.543	153.411	44.7085	45.49	41.0683		mRNA_S-promiscuus_M_contig2.4749.1	449.388	-0.190778	0.524431	-0.363782	0.716021	0.816726	486.378	647.985	302.684	151.031	667.234	441.013		Upin_00005856	48.027	-4.06468	0.587302	-6.92093	4.48674e-12	1.25355e-10	42.1185	43.2316	102.654	174.358	3.62032	4.96779	4.8958	8.37045		mRNA_D-herbacea_M_contig16.3374.1	1.89693	-1.27455	1.38491	-0.920311	0.35741
Ec-01_009440	2230.26	-2.82904	0.251275	-11.2588	2.09686e-29	1.27483e-27	2898.83	4499.24	4332.89	578.436	558.694	513.459		mRNA_S-promiscuus_M_contig2.4750.1	143.282	0.413899	0.452737	0.914215	0.360604	0.515105	80.3393	82.8922	205.501	173.298	191.196	126.467		Upin_00005966	153.119	-1.17187	0.349991	-3.34827	0.000813166	0.00391331	194.3	173.982	226.557	254.356	132.602	127.106	47.3305	68.7197		mRNA_D-herbacea_M_contig16.3375.1	707.226	-0.633331	0.108078	-5.85994	4.6304e-09
Ec-01_009460	394.618	-1.00772	0.240783	-4.18518	2.84945e-05	0.000112611	449.197	577.964	554.437	255.557	236.658	293.896		mRNA_S-promiscuus_M_contig2.4751.1	77.2163	0.0540669	0.440858	0.12264	0.902392	0.943496	55.369	53.4788	118.442	73.5792	67.3087	95.1204		Upin_00006039	1425.25	-1.46364	0.140459	-10.4204	2.00144e-25	2.74507e-23	2477.76	2118.1	1870.02	1901.86	737.846	725.512	810.545	760.375		mRNA_D-herbacea_M_contig16.3376.1	235.441	-0.792938	0.154478	-5.13303	2.85117e-07
Ec-01_009500	1054.65	-1.23808	0.31744	-3.9002	9.61119e-05	0.0003404	1102.85	1613.38	1728.37	687.051	426.64	769.616		mRNA_S-promiscuus_M_contig2.4752.1	12894.5	-0.385394	0.234314	-1.64478	0.100016	0.197683	15032.1	14214.7	14573.4	12256.8	12449.2	8840.79		Upin_00006164	24.2659	-1.2993	0.442083	-2.93903	0.00329241	0.0127496	18.7847	32.4662	44.6628	42.1802	12.3376	19.9067	8.97822	14.8105		mRNA_D-herbacea_M_contig16.3378.1	82.0331	0.799148	0.24998	3.19685	0.00138938
Ec-01_009520	320.496	-1.00113	0.251065	-3.98752	6.67673e-05	0.000244784	455.716	402.328	424.276	186.83	257.948	195.877		mRNA_S-promiscuus_M_contig2.4753.1	569.443	-0.00140679	0.262818	-0.00535272	0.995729	0.997389	580.831	592.724	535.518	438.571	679.916	589.098		Upin_00006172	5799.68	-1.67397	0.305357	-5.48201	4.20529e-08	5.88001e-07	6219.66	5575.1	11540	11991.5	2248.71	2190.04	3274.3	3358.09		mRNA_D-herbacea_M_contig16.3380.1	380.831	0.858465	0.124201	6.91193	4.78108e-12
Ec-01_009530	475.293	-3.01451	0.234774	-12.8401	9.77952e-38	1.02629e-35	825.359	821.367	891.211	118.651	105.709	89.4589		mRNA_S-promiscuus_M_contig2.4754.1	239.945	-0.674153	0.234039	-2.88051	0.00397026	0.0146388	294.215	287.003	303.696	181.044	172.661	201.05		Upin_00006174	3632.56	-1.92725	0.607198	-3.174	0.00150353	0.00655601	1410.55	1162.82	10106.3	10330.9	1538.44	1672.05	1496.08	1343.36		mRNA_D-herbacea_M_contig16.3381.1	1.30004	-0.503987	1.67107	-0.301595	0.762961
Ec-01_009560	222.678	-1.09658	0.417889	-2.6241	0.00868784	0.0190119	167.891	274.804	468.035	168.681	130.304	126.353		mRNA_S-promiscuus_M_contig2.4755.1	864.121	-0.817343	0.231914	-3.52434	0.000424537	0.00232026	1114.98	1006.29	1186.44	530.545	703.327	643.144		Upin_00006190	363.096	-1.28663	0.29165	-4.41154	1.02636e-05	8.53626e-05	437.684	506.399	562.432	554.526	313.602	245.162	134.599	150.368		mRNA_D-herbacea_M_contig16.3382.1	629.01	-0.351444	0.0985165	-3.56737	0.000360589
Ec-01_009570	387.997	-1.40307	0.415696	-3.37523	0.000737531	0.00213785	594.098	599.245	495.845	195.508	337.349	105.937		mRNA_S-promiscuus_M_contig2.4757.1	726.227	-0.533148	0.262302	-2.03257	0.0420957	0.100159	992.299	728.203	856.424	486.01	684.793	609.635		Upin_00006192	1827.23	-1.38944	0.312999	-4.43912	9.03284e-06	7.62184e-05	1569.39	1691.15	3507.07	3812.15	1029.78	913.545	1132.88	961.84		mRNA_D-herbacea_M_contig16.3383.1	470.099	-0.762413	0.134449	-5.67066	1.42247e-08
Ec-01_009660	326.261	-1.5962	0.307434	-5.19199	2.08054e-07	1.19898e-06	379.164	484.948	606.823	162.156	128.645	195.832		mRNA_S-promiscuus_M_contig2.4760.1	1500.18	0.100554	0.232703	0.432115	0.665658	0.777936	1358.17	1316.47	1669.32	1770.74	1436.89	1449.51		Upin_00006198	214.663	-2.22037	0.532889	-4.16666	3.09097e-05	0.000223555	198.297	166.194	525.486	523.436	36.2591	35.5265	93.0381	139.067		mRNA_D-herbacea_M_contig16.3386.1	119.872	0.73707	0.206772	3.56464	0.000364354
Ec-01_009700	654.784	-1.89652	0.440961	-4.30089	1.70116e-05	7.03522e-05	574.763	1187.32	1334.94	303.369	145.637	382.677		mRNA_S-promiscuus_M_contig2.4761.1	7.13275	0.108348	0.808131	0.134072	0.893346	0.937558	5.42833	8.02182	7.08625	5.80889	7.80391	8.64731		Upin_00006199	206.536	-1.13353	0.270971	-4.18322	2.87415e-05	0.000208989	400.064	315.846	203.524	215.286	107.433	122.305	151.818	136.01		mRNA_D-herbacea_M_contig16.3387.1	654.235	-0.200602	0.113264	-1.7711	0.0765446
Ec-01_009740	19813.2	-4.20788	0.252696	-16.6519	2.92924e-62	1.00546e-59	28368.9	46051.6	38356.3	2080.9	2205.39	1816.08		mRNA_S-promiscuus_M_contig2.4762.1	2429.91	-0.215402	0.264141	-0.815483	0.414796	0.568872	2871.59	2189.96	2771.74	1943.07	2794.77	2008.34		Upin_00006202	38.0948	-1.27598	0.317925	-4.01348	5.98311e-05	0.000401187	58.6432	58.1957	47.4408	51.0115	21.1448	14.9838	28.5825	24.756		mRNA_D-herbacea_M_contig16.3388.1	70.0509	0.260647	0.278399	0.936236	0.349152
Ec-01_009850	518.383	-1.29339	0.444358	-2.9107	0.00360617	0.00877366	982.333	617.42	608.982	348.072	423.555	129.939		mRNA_S-promiscuus_M_contig2.4763.1	4643.45	-0.38756	0.270139	-1.43467	0.151382	0.273464	5390.33	4812.2	5588.01	3388.52	5253.01	3428.66		Upin_00006228	18252.8	-2.21647	0.215144	-10.3023	6.88319e-25	8.95229e-23	21736.8	30858.3	34321.4	33250.5	7739.01	5787	7296.92	5032.64		mRNA_D-herbacea_M_contig16.3389.1	2981.37	-0.526501	0.0997219	-5.2797	1.29397e-07
Ec-01_009930	272.271	-1.34764	0.387842	-3.47472	0.000511391	0.00154515	400.924	392.703	379.303	220.542	160.422	79.7317		mRNA_S-promiscuus_M_contig2.4764.1	4890.57	0.0905354	0.382812	0.236501	0.813044	0.886116	5367.53	5629.54	3214.12	3580.21	4018.04	7533.97		Upin_00006230	1162.39	-1.92029	0.276793	-6.93763	3.98738e-12	1.12234e-10	1252.71	1230.68	2276.61	2596.03	466.94	464.959	537.689	473.52		mRNA_D-herbacea_M_contig16.3390.1	155.499	-0.164178	0.166826	-0.984129	0.325052
Ec-01_009940	657.963	-1.97409	0.499575	-3.95153	7.76522e-05	0.000280754	1895.75	499.174	751.656	304.186	169.663	327.35		mRNA_S-promiscuus_M_contig2.4765.1	1668.56	0.237508	0.223323	1.06352	0.287546	0.437195	1644.78	1341.43	1608.58	1900.47	1581.27	1934.84		Upin_00006242	12.3127	-3.33575	0.720105	-4.63231	3.6161e-06	3.37809e-05	34.6158	22.6387	16.1464	16.0053	0	2.13423	3.26513	3.69629		mRNA_D-herbacea_M_contig16.3391.1	850.48	0.915131	0.105482	8.67572	4.10958e-18
Ec-01_009960	35.8251	-3.09331	0.891933	-3.4681	0.000524148	0.00157848	150.542	25.969	15.8121	5.95309	8.26343	8.4116		mRNA_S-promiscuus_M_contig2.4766.1	1287.94	0.14388	0.230008	0.625543	0.531615	0.672663	1312.57	1070.47	1288.69	1550.97	1275.94	1229		Upin_00006244	227.97	-1.15446	0.169263	-6.82051	9.072e-12	2.40967e-10	332.698	340.842	283.113	301.971	141.744	164.956	122.665	135.773		mRNA_D-herbacea_M_contig16.3392.1	956.516	0.674424	0.112593	5.98995	2.09903e-09
Ec-01_010020	864.271	-1.1202	0.348637	-3.21309	0.00131314	0.00357779	726.677	1081.83	1743.7	534.572	594.361	504.49		mRNA_S-promiscuus_M_contig2.4767.1	814.082	-0.159882	0.23599	-0.677492	0.498094	0.643367	1012.93	821.791	743.044	812.276	784.293	710.16		Upin_00006268	92.9854	-2.38506	0.80916	-2.94758	0.00320275	0.012444	265.663	308.844	26.2402	23.3262	10.9441	14.2774	50.6356	43.9525		mRNA_D-herbacea_M_contig16.3393.1	787.805	-0.364327	0.111959	-3.2541	0.00113751
Ec-01_010100	21.4085	-2.21874	0.712372	-3.11458	0.00184207	0.00482052	43.2095	31.8528	30.7218	8.50711	11.8874	2.27267		mRNA_S-promiscuus_M_contig2.4768.1	1814.74	-0.178814	0.282705	-0.632509	0.527054	0.668754	1583.99	1655.17	2541.94	1560.65	1628.09	1918.62		Upin_00006276	8.68276	-5.41391	1.25579	-4.31114	1.62412e-05	0.00012709	26.0676	24.5815	9.91161	7.26915	0	0	1.6322	0		mRNA_D-herbacea_M_contig16.3394.1	27.4214	0.18173	0.401146	0.453027	0.650529
Ec-01_010270	243.652	-1.07786	0.394417	-2.73279	0.00628	0.0142933	292.282	310.893	388.857	143.735	89.8097	236.336		mRNA_S-promiscuus_M_contig2.4769.1	1666.94	0.704369	0.301405	2.33696	0.0194415	0.0540383	1261.54	1371.73	1170.24	2348.73	1367.63	2481.78		Upin_00006279	221.817	-1.18331	0.331075	-3.57414	0.000351379	0.00189669	219.02	173.967	445.599	393.863	170.256	117.862	124.852	129.12		mRNA_D-herbacea_M_contig16.3395.1	250.916	0.344458	0.167624	2.05495	0.0398842
Ec-01_010380	438.364	-1.60365	0.249945	-6.416	1.39903e-10	1.27066e-09	546.782	770.178	662.142	209.463	200.26	241.362		mRNA_S-promiscuus_M_contig2.4772.1	2192.41	-0.171854	0.238341	-0.721041	0.470884	0.61951	2260.36	2176.59	2531.82	2493.95	1866.11	1825.66		Upin_00006282	26.8714	-7.80815	1.10775	-7.04863	1.80693e-12	5.38757e-11	39.048	72.7868	38.4394	63.9863	0	0.710738	0	0		mRNA_D-herbacea_M_contig16.3396.1	734.016	-0.119402	0.105212	-1.13487	0.256428
Ec-01_010420	153.77	-1.17406	0.273728	-4.28915	1.79358e-05	7.37483e-05	218.51	196.97	223.64	99.2538	82.6971	101.546		mRNA_S-promiscuus_M_contig2.4773.1	1128.8	-0.203402	0.191732	-1.06087	0.288751	0.438428	1280	1160.49	1184.42	1038.82	1068.16	1040.92		Upin_00006298	110.687	-1.3699	0.35688	-3.83854	0.000123766	0.000765268	233.288	148.214	135.725	121.953	64.328	97.0936	39.1576	45.738		mRNA_D-herbacea_M_contig16.3397.1	118.303	0.390608	0.203216	1.92213	0.054589
Ec-01_010470	707.132	-2.1845	0.381437	-5.72701	1.02216e-08	7.13609e-08	1670.97	1000.45	806.059	225.454	356.369	183.495		mRNA_S-promiscuus_M_contig2.4774.1	1138.59	-0.0545216	0.282119	-0.193258	0.846757	0.907062	1017.27	1281.71	1181.38	1428.02	1068.16	855.003		Upin_00006306	2.44839	-4.28496	1.75559	-2.44075	0.0146568	0.0445588	0	2.94795	9.89705	5.81246	0	0	0	0.929658		mRNA_D-herbacea_M_contig16.3398.1	374.083	0.0632538	0.116531	0.542807	0.587262
Ec-01_010530	294.952	-1.08074	0.304294	-3.55163	0.000382849	0.00118903	391.576	351.455	458.829	235.526	197.707	134.619		mRNA_S-promiscuus_M_contig2.4775.1	10700.6	-0.618967	0.361958	-1.71005	0.0872561	0.178101	19711.4	8558.39	10615.2	7418.92	9801.71	8098.2		Upin_00006316	801.353	-3.97222	0.529819	-7.49731	6.51427e-14	2.46318e-12	1546.22	1053.85	1624.87	1801.13	31.8368	29.0815	153.388	170.441		mRNA_D-herbacea_M_contig16.3399.1	487.152	0.451924	0.141425	3.1955	0.00139591
Ec-01_010560	274.983	-4.25755	0.335289	-12.6982	6.05349e-37	6.08154e-35	380.615	587.505	599.9	29.5663	26.1445	26.1662		mRNA_S-promiscuus_M_contig2.4776.1	8831.06	-0.203827	0.21074	-0.967196	0.333446	0.486889	8266.26	10413.2	9681.84	7811.02	8887.68	7926.34		Upin_00006320	63.6121	-1.38594	0.344485	-4.02321	5.74092e-05	0.000386839	117.819	124.734	65.4898	59.5538	31.8371	29.0816	44.0584	36.3229		mRNA_D-herbacea_M_contig16.3400.1	2921.45	-0.487748	0.0747766	-6.52273	6.90379e-11
Ec-01_010580	102.397	-1.17067	0.401132	-2.91841	0.00351824	0.00859145	96.7096	160.013	168.729	74.6339	44.3823	69.9143		mRNA_S-promiscuus_M_contig2.4777.1	5528.49	0.309466	0.23561	1.31347	0.189024	0.321989	5252.45	4551.94	5008.97	5210.57	5792.45	7354.54		Upin_00006348	181.429	-1.11902	0.236242	-4.73674	2.17185e-06	2.12633e-05	217.957	330.092	216.376	228.096	92.6605	101.468	135.447	129.334		mRNA_D-herbacea_M_contig16.3401.1	2083.25	0.83133	0.0792633	10.4882	9.78641e-26
Ec-01_010610	2951.7	-1.38537	0.278047	-4.98249	6.27699e-07	3.36872e-06	2946.38	4406.01	5455.63	1714.27	1585	1602.91		mRNA_S-promiscuus_M_contig2.4778.1	0	NA	NA	NA	NA	NA	0	0	0	0	0	0		Upin_00006369	23485	-1.48332	0.270943	-5.47467	4.38321e-08	6.11178e-07	23043.9	24840.9	43206.1	47294.4	11112.8	11542.4	14995.5	11844.5		mRNA_D-herbacea_M_contig16.3402.1	449.35	0.209538	0.161765	1.29533	0.195208
Ec-01_010660	130.422	-1.51163	0.48786	-3.09849	0.00194509	0.00505718	235.726	163.985	179.673	100.064	76.3754	26.7054		mRNA_S-promiscuus_M_contig2.4779.1	1.75852	-1.32327	2.01604	-0.656372	0.511585	0.655472	2.17133	5.34788	0	0	1.95098	1.08091		Upin_00006370	1808.85	-1.55533	0.266258	-5.84145	5.1749e-09	8.74286e-08	3051.26	2869.83	2455.13	2419.93	729.186	569.692	1247.69	1128.08		mRNA_D-herbacea_M_contig16.3403.1	2662.72	-0.469693	0.0818851	-5.736	9.69391e-09
Ec-01_010680	193.88	-1.59262	0.579367	-2.74889	0.00597979	0.0136723	71.6384	378.849	423.298	100.936	90.2507	98.3079		mRNA_S-promiscuus_M_contig2.4780.1	1593.89	0.257887	0.301468	0.855436	0.39231	0.546976	1592.67	1581.19	1181.38	1210.18	1944.15	2053.74		Upin_00006373	20442.7	-1.13194	0.30475	-3.71431	0.00020376	0.00118922	17122.5	17930.1	36887	40360	12349.1	13058.3	14192.2	11642.3		mRNA_D-herbacea_M_contig16.3405.1	1043.59	-0.921427	0.0967017	-9.52855	1.59489e-21
Ec-01_010690	150.609	-1.80028	0.610357	-2.94956	0.00318228	0.00786522	52.5807	317.213	332.38	70.7784	63.3985	67.3023		mRNA_S-promiscuus_M_contig2.4781.1	1624.19	-0.0626061	0.249721	-0.250704	0.802043	0.880327	1522.1	1596.34	1859.63	1259.56	1711.01	1796.48		Upin_00006396	34.618	-7.42672	1.30759	-5.67972	1.34918e-08	2.09206e-07	114.261	114.096	40.9174	5.81685	0	0	0	1.85293		mRNA_D-herbacea_M_contig16.3406.1	1.84701	-0.489492	1.40533	-0.348311	0.727607
Ec-01_010760	453.281	-1.76264	0.345527	-5.10132	3.37292e-07	1.88828e-06	649.268	753.397	697.898	251.592	115.788	251.744		mRNA_S-promiscuus_M_contig2.4782.1	6.83246	1.94534	1.11492	1.74482	0.0810156	0.1678	0	6.2392	2.02464	8.71333	7.80391	16.2137		Upin_00006401	40.0291	-2.85987	0.575897	-4.96594	6.83698e-07	7.60129e-06	74.2136	65.7972	65.4731	75.5252	5.06402	1.41841	18.7652	13.9758		mRNA_D-herbacea_M_contig16.3408.1	49.3342	-0.0598825	0.296685	-0.201839	0.840043
Ec-01_010770	208.121	-1.35195	0.352581	-3.83443	0.000125856	0.000435173	250.021	255.098	392.307	154.956	88.7639	107.581		mRNA_S-promiscuus_M_contig2.4783.1	3629.05	0.513353	0.235101	2.18354	0.0289958	0.0747066	3295	2928.86	2746.43	3700.26	4027.79	5075.97		Upin_00006405	57.5872	-2.86562	0.399092	-7.18036	6.953e-13	2.23191e-11	147.67	126.851	61.9593	68.3344	11.6017	12.7886	13.8739	17.6188		mRNA_D-herbacea_M_contig16.3410.1	53.5986	-0.780366	0.26249	-2.97293	0.00294969
Ec-01_010780	319.854	-1.52998	0.248608	-6.15419	7.5461e-10	6.21337e-09	416.461	457.542	551.71	149.657	164.008	179.744		mRNA_S-promiscuus_M_contig2.4785.1	1820.25	0.35743	0.242602	1.47332	0.140664	0.258092	1481.93	1600.8	1704.75	2081.52	1648.58	2403.95		Upin_00006406	608.235	-1.07324	0.227957	-4.70809	2.50054e-06	2.42142e-05	922.171	799.142	830.724	745.631	297.814	306.051	535.325	429.022		mRNA_D-herbacea_M_contig170.3848.1	803.785	0.202528	0.103035	1.96561	0.0493432
Ec-01_010910	1385.97	-2.93558	0.303126	-9.68435	3.51434e-22	1.15343e-20	1806.94	2278.64	3269.13	361.838	256.43	342.862		mRNA_S-promiscuus_M_contig2.4786.1	22909	0.025877	0.237948	0.108751	0.9134	0.95044	20712.3	20373.6	27024.9	22670.2	26071.9	20601.1		Upin_00006421	264.371	-2.0235	0.699758	-2.89171	0.00383152	0.0144914	917.325	632.384	63.2215	84.3378	76.157	79.5899	111.811	150.14		mRNA_D-herbacea_M_contig170.3850.1	396.988	-0.180247	0.113955	-1.58175	0.113708
Ec-01_010920	20118.7	-2.59	0.259263	-9.98985	1.68836e-23	6.19542e-22	25154.7	37906.2	40458.4	6094.79	6120.59	4977.36		mRNA_S-promiscuus_M_contig2.4787.1	1458.1	0.564919	0.264019	2.13969	0.0323796	0.0816367	1014.01	1494.73	1019.41	1588.73	1921.71	1710.01		Upin_00006424	8323.68	-2.76003	0.206964	-13.3358	1.43284e-40	5.02728e-38	11154.2	14861.7	15828.1	16179.1	1994.12	1619.07	2669.34	2283.85		mRNA_D-herbacea_M_contig170.3851.1	3468.12	0.37808	0.0974325	3.88043	0.00010427
Ec-01_010940	1468.79	-1.96699	0.311944	-6.3056	2.87082e-10	2.49734e-09	1750.18	2968.18	2298.21	656.21	713.688	426.271		mRNA_S-promiscuus_M_contig2.4788.1	1749.22	0.0307365	0.247328	0.124274	0.901098	0.94276	1806.55	1437.69	1947.71	1893.7	1485.67	1924.03		Upin_00006426	145.075	-1.20428	0.250075	-4.81567	1.46703e-06	1.49752e-05	173.319	210.563	202.279	222.557	58.7969	81.0614	116.72	95.3026		mRNA_D-herbacea_M_contig170.3852.1	1366.96	-0.0347429	0.0897666	-0.387036	0.698729
Ec-01_010950	412.056	-1.1061	0.350127	-3.15915	0.00158229	0.00421706	674.653	536.306	476.968	311.373	154.075	318.959		mRNA_S-promiscuus_M_contig2.4789.1	1167.69	0.802295	0.378341	2.12056	0.0339588	0.0848388	771.908	912.705	868.572	1814.31	758.93	1879.71		Upin_00006446	11.0136	-2.28822	0.813825	-2.81169	0.0049282	0.0179197	19.5233	20.8572	13.9499	19.047	6.63789	7.19885	0	0.894862		mRNA_D-herbacea_M_contig170.3853.1	788.616	-0.916754	0.126533	-7.24516	4.31945e-13
Ec-01_011000	1209.65	-1.43904	0.220296	-6.53228	6.47742e-11	6.16534e-10	1791.03	1604.49	1906.91	716.642	542.433	696.369		mRNA_S-promiscuus_M_contig2.4790.1	1073.61	-0.719647	0.231914	-3.10307	0.00191521	0.00812464	1410.28	1123.06	1474.95	869.397	831.116	732.859		Upin_00006447	91.1301	-1.26276	0.499324	-2.52894	0.0114408	0.0362344	98.9722	109.001	144.517	162.663	90.4204	79.425	17.9491	26.0932		mRNA_D-herbacea_M_contig170.3854.1	3471.83	-0.0873154	0.0756752	-1.15382	0.248575
Ec-01_011140	399.124	-1.01661	0.349055	-2.91247	0.00358583	0.00872934	424.428	541.86	636.415	256.339	170.788	364.914		mRNA_S-promiscuus_M_contig2.4791.1	1424.38	-0.27527	0.223504	-1.23161	0.218095	0.358251	1629.58	1470.67	1579.22	1281.83	1105.23	1479.77		Upin_00006466	1096.63	-1.22148	0.267601	-4.56456	5.00535e-06	4.5382e-05	2237.83	1526.34	1146.49	1228.85	510.527	567.595	731.425	823.952		mRNA_D-herbacea_M_contig170.3855.1	1521.97	0.885437	0.126727	6.98699	2.80856e-12
Ec-01_011200	141.581	-1.50116	0.520494	-2.88411	0.00392517	0.00945346	75.4343	321.479	230.957	62.1256	81.2117	78.28		mRNA_S-promiscuus_M_contig2.4792.1	797.822	-0.365894	0.283864	-1.28898	0.197406	0.332528	1041.15	780.791	873.633	538.29	872.087	680.976		Upin_00006467	182.197	-1.06771	0.271021	-3.93958	8.1623e-05	0.000528291	271.677	296.333	191.658	226.157	84.0653	93.6552	138.054	155.977		mRNA_D-herbacea_M_contig170.3856.1	1071.65	0.642437	0.105296	6.10122	1.05262e-09
Ec-01_011220	468.645	-1.46049	0.41945	-3.48193	0.000497823	0.00150802	1059.36	540.699	462.088	259.396	332.978	157.348		mRNA_S-promiscuus_M_contig2.4793.1	923.096	-0.129215	0.293879	-0.439687	0.660164	0.774077	1237.66	723.747	932.348	910.059	991.096	743.669		Upin_00006472	30.4339	-2.61377	0.945464	-2.76454	0.00570037	0.0202404	4.37434	3.92615	95.0049	105.982	3.61386	10.6305	10.6052	9.33468		mRNA_D-herbacea_M_contig170.3857.1	1455.71	-0.613949	0.106415	-5.76939	7.95568e-09
Ec-01_011230	73.2115	-1.39414	0.490413	-2.84278	0.00447215	0.0106065	106.026	75.4975	136.813	42.083	58.0998	20.7491		mRNA_S-promiscuus_M_contig2.4794.1	7041.73	-0.826995	0.298427	-2.77118	0.00558532	0.0193433	10042.4	7816.82	9160.5	3907.44	6885	4438.23		Upin_00006489	8.94352	-1.94038	0.648082	-2.99403	0.00275323	0.010957	17.3587	11.8026	16.1175	11.6333	3.62689	3.5534	6.52921	0.9266		mRNA_D-herbacea_M_contig170.3859.1	226.749	-0.174031	0.15341	-1.13442	0.256618
Ec-01_011460	1389.8	-1.29062	0.217066	-5.94572	2.75238e-09	2.08593e-08	1851.1	2041.09	2027.36	922.248	669.435	827.592		mRNA_S-promiscuus_M_contig2.4795.1	1203.7	-0.0412429	0.238207	-0.173139	0.862542	0.918103	1106.29	1085.62	1470.9	1115.31	1278.87	1165.22		Upin_00006492	215.579	-1.32682	0.300837	-4.41043	1.03163e-05	8.57062e-05	363.775	387.513	257.568	223.49	75.1024	143.769	112.565	160.846		mRNA_D-herbacea_M_contig170.3860.1	2304.05	0.695633	0.149588	4.65033	3.31411e-06
Ec-01_011470	371.829	-1.88603	0.251384	-7.50259	6.25701e-14	8.78113e-13	511.516	611.845	632.738	187.036	140.773	147.065		mRNA_S-promiscuus_M_contig2.4796.1	1722.97	0.279866	0.228509	1.22474	0.220671	0.361211	1620.9	1533.06	1515.45	1946.95	2161.68	1559.76		Upin_00006499	113.255	-2.35558	0.783604	-3.00609	0.00264632	0.0106134	21.4451	22.6891	359.652	354.198	43.757	26.4043	37.5665	40.326		mRNA_D-herbacea_M_contig170.3861.1	78.9128	0.904581	0.241788	3.74121	0.000183137
Ec-01_011500	1824.11	-2.59903	0.352031	-7.38297	1.54795e-13	2.0651e-12	1859.09	3213.83	4321.44	438.094	640.111	472.097		mRNA_S-promiscuus_M_contig2.4797.1	1395.51	0.371774	0.282978	1.31379	0.188917	0.321835	1353.83	1190.79	1105.45	1119.18	1839.77	1764.05		Upin_00006508	2241.69	-1.17024	0.281253	-4.16079	3.17142e-05	0.000228825	3850.67	4238.37	2246.88	2079.48	1292.1	1063.34	1499.8	1662.88		mRNA_D-herbacea_M_contig170.3862.1	214.707	0.486625	0.156226	3.11488	0.00184021
Ec-01_011580	1198.85	-1.02506	0.325143	-3.15264	0.00161803	0.00430394	1072.22	1509.42	2241.97	726.813	937.551	705.101		mRNA_S-promiscuus_M_contig2.4798.1	1622.87	-0.528819	0.205685	-2.57102	0.01014	0.0315824	2030.2	1783.52	1937.58	1241.17	1467.13	1277.64		Upin_00006513	18.0351	-2.80641	0.630112	-4.45383	8.43518e-06	7.17371e-05	50.4596	33.4695	18.6354	23.2825	1.45298	2.84607	4.8978	9.23702		mRNA_D-herbacea_M_contig170.3863.1	1726.95	0.353962	0.0901674	3.92561	8.65096e-05
Ec-01_011620	166.762	-1.15884	0.452169	-2.56284	0.0103819	0.022258	225.674	222.704	242.827	89.774	170.003	49.5878		mRNA_S-promiscuus_M_contig2.4804.1	182.219	-0.243111	0.303182	-0.801866	0.42263	0.576505	209.534	221.937	160.959	129.732	186.318	184.836		Upin_00006514	63.219	-2.89394	0.406279	-7.12304	1.05569e-12	3.27046e-11	90.7636	118.149	108.132	128.072	8.72065	7.11693	24.49	20.3082		mRNA_D-herbacea_M_contig170.3864.1	1110.17	-0.481642	0.107162	-4.49453	6.97254e-06
Ec-01_011740	300.427	-1.66821	0.431709	-3.86419	0.000111457	0.000388896	421.812	398.137	551.504	156.839	210.232	64.0387		mRNA_S-promiscuus_M_contig2.4806.1	4866.74	-0.0139579	0.268234	-0.0520363	0.9585	0.976864	4105.99	4560.85	6004.08	5831.15	4318.49	4379.86		Upin_00006521	25.0118	-1.20091	0.428527	-2.80241	0.00507221	0.018338	48.023	39.2814	23.4708	29.0479	15.9151	21.9849	13.054	9.31762		mRNA_D-herbacea_M_contig170.3865.1	3686.37	-0.885138	0.095612	-9.2576	2.09071e-20
Ec-01_011760	8390.51	-1.35533	0.311444	-4.35174	1.35059e-05	5.70717e-05	7574.15	12743.2	15878.9	5248.11	4172.52	4726.19		mRNA_S-promiscuus_M_contig2.4807.1	161.658	0.111363	0.312985	0.355809	0.721983	0.821351	130.28	196.089	139.7	194.598	168.76	140.519		Upin_00006809	1681.8	-1.23663	0.240702	-5.13761	2.78257e-07	3.38826e-06	1876.89	1761.84	2994.62	2812.3	836.817	845.773	1157.6	1168.54		mRNA_D-herbacea_M_contig170.3867.1	912.698	0.480784	0.095266	5.04676	4.49376e-07
Ec-01_011790	578.194	-1.59565	0.289442	-5.51286	3.5305e-08	2.2883e-07	615.423	890.914	1100.72	290.915	262.743	308.452		mRNA_S-promiscuus_M_contig2.4808.1	1494.93	-0.768592	0.292931	-2.6238	0.00869554	0.0279003	2356.98	1377.97	1917.34	972.989	1302.28	1042		Upin_00006818	745.112	-1.48331	0.221758	-6.68885	2.24932e-11	5.58148e-10	965.767	895.844	1226.34	1303.87	490.421	425.515	364.074	289.07		mRNA_D-herbacea_M_contig170.3868.1	968.452	0.507601	0.114725	4.42449	9.66696e-06
Ec-01_011810	153.108	-2.03262	0.305772	-6.64749	2.98133e-11	3.00063e-10	300.726	216.796	220.517	60.0157	55.2608	65.3306		mRNA_S-promiscuus_M_contig2.4809.1	687.743	0.0393348	0.274176	0.143466	0.885922	0.932765	578.66	645.311	810.869	641.882	597.974	851.76		Upin_00006826	40495	-1.15476	0.159001	-7.26257	3.79803e-13	1.2819e-11	51220.2	50043.3	61250.3	61038.8	21651.9	22473	29328	26954.7		mRNA_D-herbacea_M_contig170.3869.1	1963.73	0.809459	0.143662	5.63445	1.75613e-08
Ec-01_011880	300.487	-1.0109	0.286455	-3.52901	0.000417117	0.00128601	455.036	396.123	353.629	217.001	233.25	147.886		mRNA_S-promiscuus_M_contig2.4810.1	1414.21	-0.0949053	0.26453	-0.35877	0.719767	0.819542	1768.55	1177.43	1436.48	1161.78	1531.52	1409.51		Upin_00006838	17511.4	-1.56621	0.29024	-5.39625	6.80498e-08	9.16667e-07	19644.3	18669	32317.2	34095.1	6468.16	6867.47	11557.9	10472.3		mRNA_D-herbacea_M_contig170.3870.1	4400.8	0.224653	0.111802	2.00939	0.0444961
Ec-01_011920	1261.92	-2.1361	0.26034	-8.20505	2.3049e-16	4.16855e-15	1657.4	2259.71	2251.46	550.696	372.969	479.262		mRNA_S-promiscuus_M_contig2.4812.1	14857.7	-0.475989	0.293399	-1.62233	0.104734	0.205208	23862.9	14444.6	13553	12756.3	12199.5	12330		Upin_00006868	502.779	-1.19968	0.193258	-6.20768	5.3773e-10	1.09189e-08	778.326	841.315	609.974	572.347	318.477	304.204	344.789	252.797		mRNA_D-herbacea_M_contig170.3871.1	2063.74	-0.140263	0.0774129	-1.81188	0.0700041
Ec-01_011930	2385.63	-1.24758	0.201345	-6.19624	5.78278e-10	4.83149e-09	2870.99	3557.05	3644.3	1459.24	1326.47	1455.73		mRNA_S-promiscuus_M_contig2.4813.1	352.602	-0.757182	0.285919	-2.64824	0.0080913	0.0262867	535.233	367.221	427.2	290.444	285.818	209.697		Upin_00006928	116.019	-2.10438	0.611269	-3.44265	0.000576047	0.0029203	338.768	300.572	49.4391	63.917	31.1195	26.2483	53.8505	64.2381		mRNA_D-herbacea_M_contig170.3873.1	5478.65	0.242348	0.112138	2.16117	0.0306823
Ec-01_011940	182.787	-2.10411	0.41178	-5.10979	3.22522e-07	1.80929e-06	266.034	231.552	390.593	105.693	56.382	46.4653		mRNA_S-promiscuus_M_contig2.4814.1	292.607	-0.260636	0.411443	-0.633468	0.526428	0.668475	324.614	284.329	348.239	422.112	228.264	148.085		Upin_00006938	18.8567	-3.65732	0.984334	-3.71553	0.000202782	0.00118397	4.35939	3.92961	70.4745	61.0186	2.89556	1.4191	4.89565	1.86101		mRNA_D-herbacea_M_contig170.3874.1	415.506	0.716118	0.130844	5.47307	4.42294e-08
Ec-01_011950	46701.5	-1.21293	0.258626	-4.68988	2.73359e-06	1.31184e-05	49463.4	62840.1	83456.9	25781.7	30733.3	27933.9		mRNA_S-promiscuus_M_contig2.4816.1	2035.8	0.883636	0.33446	2.64198	0.00824237	0.0266768	1345.14	1332.51	1615.66	3045.79	1583.22	3292.46		Upin_00006949	2115.79	-2.54895	0.241633	-10.5489	5.14034e-26	7.60317e-24	4062.92	4802.06	2831.15	2759.24	491.878	573.514	763.289	642.258		mRNA_D-herbacea_M_contig170.3875.1	80.3632	-0.83628	0.227716	-3.67248	0.000240211
Ec-01_011980	1885.16	-1.20575	0.268068	-4.49792	6.86212e-06	3.07146e-05	1921.85	2775.35	3193.5	1300.53	1033.13	1086.61		mRNA_S-promiscuus_M_contig2.4817.1	401.461	-0.193286	0.261993	-0.737749	0.460667	0.610477	467.922	339.59	477.816	417.272	357.029	349.135		Upin_00006951	379.02	-1.13456	0.328726	-3.45137	0.000557739	0.0028399	670.271	559.164	414.993	438.017	149.669	160.813	266.117	373.113		mRNA_D-herbacea_M_contig170.3879.1	398.175	0.271447	0.117907	2.3022	0.0213239
Ec-01_012050	1167.79	-1.50179	0.331711	-4.52742	5.97085e-06	2.70115e-05	1018.75	1983.92	2175.98	679.517	614.104	534.474		mRNA_S-promiscuus_M_contig2.4818.1	1871.3	0.128216	0.211017	0.607609	0.543447	0.682082	1953.11	1773.71	1637.94	2154.13	1797.83	1911.06		Upin_00006955	473.305	-1.01474	0.267555	-3.79266	0.000149043	0.000898367	470.564	508.779	714.215	839.065	254.453	240.977	362.711	395.678		mRNA_D-herbacea_M_contig170.3880.1	6093.43	0.0195632	0.0759782	0.257484	0.796805
Ec-01_012180	974.138	-1.32776	0.594795	-2.2323	0.0255954	0.0490132	2439.22	1035.93	704.285	506.734	971.379	187.284		mRNA_S-promiscuus_M_contig2.4820.1	1765.95	0.111505	0.223491	0.498925	0.617832	0.743228	1657.81	1735.39	1699.69	1621.65	1713.93	2167.23		Upin_00006970	10.9577	-7.23631	1.66493	-4.34631	1.38445e-05	0.000110514	1.45162	1.96533	66.8074	17.4376	0	0	0	0		mRNA_D-herbacea_M_contig170.3881.1	2594.87	-0.224869	0.0911873	-2.46601	0.0136626
Ec-01_012250	448.866	-1.1674	0.382543	-3.05168	0.00227565	0.00581386	965.35	452.026	445.667	248.604	239.34	342.207		mRNA_S-promiscuus_M_contig2.4821.1	1564.3	-0.257851	0.236899	-1.08844	0.276399	0.424795	1471.08	1926.13	1713.86	1616.81	1410.56	1247.37		Upin_00006971	17.1281	-4.01393	0.65936	-6.08762	1.14601e-09	2.19692e-08	23.216	25.5521	40.8373	39.238	0	2.12975	3.26404	2.78772		mRNA_D-herbacea_M_contig170.3882.1	1425.04	-0.587786	0.08841	-6.64841	2.96273e-11
Ec-01_012290	346.086	-1.09253	0.368246	-2.96684	0.00300877	0.00748151	302.955	533.664	577.321	248.366	148.076	266.136		mRNA_S-promiscuus_M_contig2.4822.1	855.18	-0.12281	0.246996	-0.497214	0.619038	0.744101	965.157	881.509	828.079	670.926	972.562	812.847		Upin_00006990	12.3838	-6.6838	1.55349	-4.30243	1.68933e-05	0.000131579	39.0082	55.0963	1.24075	2.90907	0	0	0.816209	0		mRNA_D-herbacea_M_contig170.3883.1	0	NA	NA	NA	NA
Ec-01_012300	67.9491	-2.20337	0.850225	-2.59151	0.00955558	0.0206937	278.916	28.3898	27.5167	21.4777	22.478	28.9161		mRNA_S-promiscuus_M_contig2.4823.1	439.251	-0.292733	0.248885	-1.17618	0.239523	0.383267	476.607	527.658	446.434	323.361	420.436	441.013		Upin_00006992	2260.85	-1.78815	0.232038	-7.70628	1.29539e-14	5.41372e-13	2667.67	2695.28	4118.28	4544.3	926.147	859.944	1154.34	1120.81		mRNA_D-herbacea_M_contig170.3885.1	6.04177	-0.132516	0.877295	-0.151051	0.879935
Ec-02_000020	532.921	-2.1103	0.243002	-8.68429	3.81127e-18	8.31715e-17	896.298	827.28	872.838	244.919	187.808	168.382		mRNA_S-promiscuus_M_contig2.4824.1	1385.21	-0.21189	0.306385	-0.691583	0.489199	0.635389	1286.51	1355.69	1818.13	1690.39	982.317	1178.2		Upin_00007044	540.083	-1.27417	0.313871	-4.05954	4.91691e-05	0.000336729	726.184	532.709	876.699	921.018	179.11	261.852	370.081	453.011		mRNA_D-herbacea_M_contig170.3886.1	3.59334	-2.31638	1.20396	-1.92397	0.0543588
Ec-02_000060	278.458	-1.25775	0.241737	-5.20297	1.96127e-07	1.13502e-06	357.037	392.359	428.922	164.864	181.184	146.383		mRNA_S-promiscuus_M_contig2.4825.1	3536.23	-0.734706	0.2614	-2.81065	0.00494413	0.0175135	4534.83	3896.82	4821.69	2261.59	3354.71	2347.74		Upin_00007049	72.1472	-2.44944	0.269786	-9.07918	1.09393e-19	8.77877e-18	122.196	105.408	134.409	126.672	25.4602	27.777	19.594	15.6614		mRNA_D-herbacea_M_contig170.3887.1	1494.97	-0.0913001	0.105574	-0.8648	0.387149
Ec-02_000130	4303.38	-1.57949	0.221242	-7.1392	9.38759e-13	1.13728e-11	5276.05	7596.73	6474.38	2298.42	2058.99	2115.74		mRNA_S-promiscuus_M_contig2.4826.1	319.849	0.364645	0.339559	1.07388	0.282878	0.432004	219.305	261.155	358.362	431.794	250.701	397.776		Upin_00007054	192.668	-1.22712	0.219934	-5.57947	2.41255e-08	3.55104e-07	290.075	289.697	250.322	249.032	118.632	78.3763	129.002	136.207		mRNA_D-herbacea_M_contig170.3888.1	3637.69	0.263199	0.0984593	2.67318	0.00751358
Ec-02_000180	1184.3	-1.30672	0.400694	-3.26115	0.00110961	0.00308505	2456.71	1361.9	1241.3	624.054	995.222	426.618		mRNA_S-promiscuus_M_contig2.4828.1	26.784	0.737854	0.612565	1.20453	0.228384	0.370315	20.6277	29.4133	10.1232	26.14	51.7009	22.6992		Upin_00007069	125.853	-1.63897	0.210764	-7.77635	7.46446e-15	3.22683e-13	208.784	185.781	169.616	197.674	45.6513	63.9097	68.5479	66.8577		mRNA_D-herbacea_M_contig18.4154.1	2942.77	0.577043	0.112271	5.13975	2.75105e-07
Ec-02_000260	744.356	-1.23551	0.315154	-3.92032	8.84302e-05	0.000315704	691.989	1165.8	1276.92	380.252	414.237	536.934		mRNA_S-promiscuus_M_contig2.4829.1	663.267	0.434724	0.359815	1.20819	0.226974	0.368505	453.808	738.899	499.074	780.327	493.597	1013.9		Upin_00007086	25.0801	-2.20526	0.525154	-4.19926	2.67785e-05	0.000196788	45.1012	45.1766	40.7713	33.4068	3.61749	4.25552	17.1336	11.1785		mRNA_D-herbacea_M_contig18.4157.1	0	NA	NA	NA	NA
Ec-02_000460	192.842	-1.60288	0.488847	-3.2789	0.00104214	0.00291714	274.473	226.102	370.092	84.4407	160.267	41.6775		mRNA_S-promiscuus_M_contig2.4830.1	451.558	-0.092177	0.275287	-0.33484	0.737746	0.833226	556.947	447.439	393.793	383.387	526.764	401.019		Upin_00007109	1287.13	-1.4418	0.235513	-6.12196	9.24296e-10	1.79471e-08	1314.54	1477.09	2247.09	2488.21	703.526	675.114	750.754	640.71		mRNA_D-herbacea_M_contig18.4159.1	643.493	0.876584	0.14663	5.9782	2.25614e-09
Ec-02_000730	629.801	-1.3478	0.525638	-2.56413	0.0103436	0.0221845	1173.72	714.175	824.882	351.773	603.924	110.33		mRNA_S-promiscuus_M_contig2.4832.1	2786.92	-0.681469	0.257623	-2.64522	0.00816385	0.0264543	3080.03	3520.69	3699.02	2541.39	2230.94	1649.47		Upin_00007112	47.4715	-1.39479	0.572398	-2.43676	0.0148197	0.0449688	25.6162	23.7035	116.461	109.422	23.3865	18.5846	34.3083	28.2901		mRNA_D-herbacea_M_contig18.4161.1	346.165	-0.246184	0.119189	-2.06549	0.0388771
Ec-02_000790	676.172	-4.69357	0.291914	-16.0786	3.60514e-58	1.07997e-55	1653.91	1204.03	1048.13	53.6109	45.8107	51.5334		mRNA_S-promiscuus_M_contig2.4833.1	262.811	0.217807	0.334425	0.651288	0.514861	0.658111	258.388	245.111	225.748	395.972	251.676	199.969		Upin_00007129	372.394	-5.25004	1.58469	-3.31298	0.000923084	0.00436159	804.106	747.193	706.012	645.443	0	0	38.3557	38.0462		mRNA_D-herbacea_M_contig18.4163.1	912.312	-0.279444	0.109191	-2.55921	0.010491
Ec-02_000810	332.332	-6.26644	0.475957	-13.166	1.37753e-39	1.60966e-37	714.907	649.889	602.12	2.25227	13.7791	11.0466		mRNA_S-promiscuus_M_contig2.4834.1	970.236	0.116254	0.266322	0.436518	0.662461	0.775798	862.019	1143.56	787.586	865.524	1161.81	1000.93		Upin_00007136	949.808	-1.04687	0.185234	-5.65161	1.58949e-08	2.43211e-07	1207.9	1153.17	1312.21	1446.43	573.775	473.277	728.328	703.376		mRNA_D-herbacea_M_contig18.4164.1	93.1444	0.0052976	0.221993	0.0238638	0.980961
Ec-02_000830	1311.78	-1.47335	0.229695	-6.41438	1.41397e-10	1.28285e-09	1652.76	2074.87	2059.23	734.198	580.046	769.551		mRNA_S-promiscuus_M_contig2.4835.1	1380.47	0.47512	0.252188	1.884	0.0595655	0.132083	998.813	1355.69	1110.52	1550.97	1387.14	1879.71		Upin_00007137	112.134	-1.43068	0.362529	-3.94638	7.93415e-05	0.000514407	154.315	204.712	155.766	138.747	30.7696	42.9668	89.8804	79.919		mRNA_D-herbacea_M_contig18.4165.1	71.3626	0.232273	0.238564	0.973629	0.330241
Ec-02_000850	16243.1	-4.91712	0.332031	-14.8092	1.27747e-49	2.36489e-47	18827.5	36308.4	39200.5	1008.67	1254.97	858.372		mRNA_S-promiscuus_M_contig2.4836.1	7575.27	-0.859851	0.184343	-4.66441	3.09506e-06	3.42755e-05	9424.67	10425.7	9454.07	5536.84	5299.83	5310.53		Upin_00007147	936.456	-1.34148	0.275015	-4.87783	1.07257e-06	1.14279e-05	961.367	889.315	1742.42	1778.83	503.861	447.11	595.132	573.605		mRNA_D-herbacea_M_contig18.4166.1	1102.4	-0.681867	0.0920556	-7.40713	1.29062e-13
Ec-02_001000	142.051	-1.74026	0.329586	-5.28014	1.29084e-07	7.65305e-07	179.325	218.693	258.189	64.9919	79.4882	51.6187		mRNA_S-promiscuus_M_contig2.4838.1	1098.91	0.372276	0.384664	0.967795	0.333147	0.486602	792.536	1134.64	946.521	1938.23	968.66	812.847		Upin_00007162	3.64785	-5.64537	1.46752	-3.84688	0.000119632	0.000742445	13.0177	7.86858	2.47977	5.81679	0	0	0	0		mRNA_D-herbacea_M_contig18.4167.1	1515.12	0.753247	0.0888009	8.48243	2.2054e-17
Ec-02_001120	832.284	-1.51511	0.284474	-5.32601	1.00394e-07	6.0523e-07	1015.08	1371.93	1312.16	441.528	316.228	536.779		mRNA_S-promiscuus_M_contig2.4839.1	1093.21	1.13376	0.517474	2.19095	0.0284554	0.0735301	536.319	1123.95	392.781	645.755	2005.6	1854.85		Upin_00007167	651.068	-1.14662	0.175276	-6.54179	6.07872e-11	1.41171e-09	1006.68	996.545	768.449	815.534	409.543	334.466	472.633	404.687		mRNA_D-herbacea_M_contig18.4168.1	775.78	0.147242	0.103817	1.41829	0.156106
Ec-02_001140	466.921	-1.02161	0.295656	-3.45539	0.000549494	0.00164548	479.795	764.721	632.706	292.021	379.532	252.751		mRNA_S-promiscuus_M_contig2.4840.1	3440.35	-0.681806	0.253574	-2.68879	0.00717116	0.0237842	4417.57	3829.97	4468.39	2929.62	2975.24	2021.31		Upin_00007173	76.6023	-1.0527	0.28006	-3.75885	0.000170697	0.0010127	127.908	120.828	96.4238	68.2792	57.9046	53.2116	40.7965	47.4671		mRNA_D-herbacea_M_contig18.4169.1	735.427	0.214904	0.112585	1.90881	0.0562869
Ec-02_001210	2388.2	-3.28807	0.450477	-7.29909	2.8971e-13	3.7408e-12	1740.59	5500.77	5757.34	577.111	428.711	324.671		mRNA_S-promiscuus_M_contig2.4841.1	2293.38	0.195241	0.291361	0.670099	0.502794	0.647187	1899.92	2653.44	1861.66	1980.83	3102.05	2262.35		Upin_00007177	262.986	-1.17851	0.171584	-6.86845	6.49023e-12	1.76429e-10	321.434	330.393	401.47	405.636	163.142	137.117	172.199	172.496		mRNA_D-herbacea_M_contig18.4171.1	559.233	0.103441	0.129374	0.799552	0.423971
Ec-02_001280	83.2758	-1.10766	0.474583	-2.33396	0.0195978	0.0387719	126.337	99.4218	115.637	74.6312	60.0729	23.5552		mRNA_S-promiscuus_M_contig2.4842.1	1442.95	1.07591	0.461417	2.33176	0.0197133	0.0546495	951.043	1350.34	483.89	1048.5	2311.91	2512.04		Upin_00007179	74.7839	-1.26719	0.440895	-2.87413	0.00405144	0.0151786	116.18	182.347	71.0383	52.4404	34.2252	30.6508	64.5049	46.8845		mRNA_D-herbacea_M_contig18.4172.1	150.729	0.379872	0.199624	1.90294	0.0570485
Ec-02_001350	118.37	-1.49135	0.553512	-2.69434	0.00705276	0.0158355	219.295	153.739	150.276	61.8446	104.909	20.1569		mRNA_S-promiscuus_M_contig2.4846.1	453.314	0.941707	0.365563	2.57604	0.0099938	0.0312311	330.042	276.307	324.955	795.818	335.568	657.195		Upin_00007195	65.944	-1.00935	0.393487	-2.56513	0.0103137	0.0332698	90.0125	129.707	68.0391	63.9361	42.0029	21.2933	59.5669	52.9943		mRNA_D-herbacea_M_contig18.4173.1	355.023	0.866125	0.127457	6.79541	1.08007e-11
Ec-02_001450	1966.24	-1.19601	0.235852	-5.07101	3.95717e-07	2.18934e-06	2380.24	2700.31	3132.33	1224.31	985.204	1375.05		mRNA_S-promiscuus_M_contig2.4848.1	704.474	0.447024	0.276748	1.61527	0.106251	0.207495	500.492	783.465	504.136	837.448	805.754	795.552		Upin_00007197	559.562	-1.14307	0.185989	-6.14593	7.94964e-10	1.56575e-08	653.366	833.205	758.161	836.094	261.389	376.77	398.649	358.861		mRNA_D-herbacea_M_contig18.4174.1	269.901	0.629189	0.15156	4.15141	3.30437e-05
Ec-02_001470	30825.3	-1.14275	0.339898	-3.36204	0.000773679	0.00223242	26599	36789.6	63910.8	18086.6	19484.8	20081.2		mRNA_S-promiscuus_M_contig2.4849.1	1167.54	-0.101445	0.301111	-0.336902	0.736191	0.832131	1163.83	944.792	1517.47	1227.61	1295.45	856.084		Upin_00007200	695.961	-1.55235	0.205829	-7.54198	4.62905e-14	1.79073e-12	869.197	902.577	1146.16	1233.81	293.577	300.003	404.908	417.456		mRNA_D-herbacea_M_contig18.4175.1	13.3103	0.781115	0.560492	1.39362	0.163431
Ec-02_001500	445.388	-1.4199	0.458617	-3.09606	0.00196113	0.00509567	652.397	569.937	723.125	288.015	349.088	89.7652		mRNA_S-promiscuus_M_contig2.4850.1	1443.49	0.05746	0.221116	0.259864	0.794969	0.875429	1335.37	1382.43	1526.58	1697.16	1392.02	1327.36		Upin_00007211	452.015	-1.06724	0.261284	-4.0846	4.41522e-05	0.000307536	688.611	647.224	547.593	563.471	206.591	210.82	351.058	400.748		mRNA_D-herbacea_M_contig18.4176.1	266.879	-0.140158	0.139492	-1.00477	0.315008
Ec-02_001530	4273.94	-1.54625	0.265505	-5.82382	5.7518e-09	4.15097e-08	4618.27	6815.45	7669.37	1935.9	2146.73	2457.92		mRNA_S-promiscuus_M_contig2.4851.1	45.6975	-0.0410013	0.436441	-0.0939447	0.925153	0.956677	60.7973	49.9136	28.345	43.5667	42.9215	48.6411		Upin_00007215	53.4654	-1.19647	0.330614	-3.61893	0.000295828	0.00163246	82.9552	102.13	46.9394	65.3567	36.8929	24.821	35.0824	33.5458		mRNA_D-herbacea_M_contig18.4177.1	132.904	0.825976	0.188249	4.38768	1.14568e-05
Ec-02_001580	9417.76	-2.55289	0.260029	-9.81771	9.44621e-23	3.2628e-21	11390.8	18403.1	18485.6	2934.57	2658.62	2633.96		mRNA_S-promiscuus_M_contig2.4852.1	1096.42	0.589851	0.339783	1.73596	0.0825707	0.17048	781.679	1055.32	788.598	981.702	1072.06	1899.17		Upin_00007216	107.733	-1.1221	0.398101	-2.81863	0.00482284	0.0175585	197.035	173.036	115.194	104.667	42.0426	37.6457	100.378	91.8645		mRNA_D-herbacea_M_contig18.4178.1	134.741	0.442025	0.190156	2.32454	0.0200965
Ec-02_001680	391.128	-1.08954	0.24482	-4.45035	8.5731e-06	3.75067e-05	479.332	497.299	620.243	248.845	279.659	221.392		mRNA_S-promiscuus_M_contig2.4853.1	1276.25	-0.880939	0.311789	-2.82543	0.00472167	0.016858	1688.21	1207.73	2067.16	1042.7	969.636	682.056		Upin_00007219	418.374	-2.84473	0.423982	-6.70955	1.95226e-11	4.89264e-10	651.945	508.18	889.244	887.961	66.8906	37.7338	151.028	154.007		mRNA_D-herbacea_M_contig18.4179.1	152.587	-0.0673184	0.171654	-0.392175	0.694929
Ec-02_001710	138.273	-1.15428	0.364249	-3.16893	0.00153002	0.00409426	185.838	173.49	213.19	96.8132	52.5263	107.778		mRNA_S-promiscuus_M_contig2.4854.1	65.4543	0.219149	0.341593	0.64155	0.521165	0.663929	48.855	68.6311	63.7762	73.5792	64.3822	73.5021		Upin_00007276	5.71694	-3.48808	1.0277	-3.39408	0.000688603	0.00339841	5.81037	16.7024	12.3667	7.26467	2.17204	1.41929	0	0		mRNA_D-herbacea_M_contig18.4180.1	2496.67	-0.0515607	0.0835374	-0.617217	0.537092
Ec-02_001770	655.388	-1.50313	0.502753	-2.9898	0.00279157	0.00699057	1274.37	797.217	835.144	364.784	546.573	114.242		mRNA_S-promiscuus_M_contig2.4855.1	803.719	-0.575776	0.271167	-2.12333	0.0337265	0.0843649	985.785	742.464	1158.1	735.792	606.754	593.422		Upin_00007278	3.26993	-4.717	1.37345	-3.43441	0.00059385	0.00299246	9.91248	5.93331	5.02398	4.38129	0	0	0	0.908373		mRNA_D-herbacea_M_contig18.4182.1	80.3787	0.225216	0.228986	0.983536	0.325344
Ec-02_001850	52.6145	-1.30288	0.53331	-2.443	0.0145658	0.0299048	123.499	54.4399	46.4399	30.1992	25.5913	35.5174		mRNA_S-promiscuus_M_contig2.4856.1	3261.67	0.32199	0.265129	1.21446	0.224571	0.36595	2545.89	2648.09	3503.64	4295.67	2976.22	3600.52		Upin_00007284	211.497	-1.397	0.192902	-7.24203	4.42012e-13	1.48522e-11	295.977	277.193	369.616	282.769	105.011	102.758	118.415	140.24		mRNA_D-herbacea_M_contig18.4183.1	610.807	0.0247893	0.11492	0.215709	0.829215
Ec-02_001940	140.976	-1.25394	0.299604	-4.18532	2.84768e-05	0.000112568	188.074	181.485	226.645	98.3997	80.6638	70.5858		mRNA_S-promiscuus_M_contig2.4857.1	186.93	-0.183555	0.248526	-0.738574	0.460166	0.610235	203.02	180.937	212.587	164.585	185.343	175.108		Upin_00007291	24.2388	-1.98969	0.658512	-3.02149	0.00251534	0.0101603	34.7683	49.1588	33.4449	37.7971	19.5722	12.7857	0.816084	5.56716		mRNA_D-herbacea_M_contig18.4184.1	0.28396	-1.17725	3.62369	-0.324875	0.745276
Ec-02_002030	97.3805	-1.52008	0.484943	-3.13456	0.00172113	0.00454081	104.966	137.801	190.951	54.5733	72.4119	23.5809		mRNA_S-promiscuus_M_contig2.4858.1	1098.18	0.204858	0.259797	0.788532	0.430386	0.583615	837.048	1197.93	1025.48	1064.96	1077.91	1385.73		Upin_00007300	607.686	-1.04789	0.207339	-5.05401	4.32636e-07	5.03252e-06	906.97	896.016	760.013	712.545	339.481	302.752	489.692	454.023		mRNA_D-herbacea_M_contig18.4185.1	0.552326	1.99705	2.471	0.808195	0.418979
Ec-02_002190	278.105	-1.16019	0.273098	-4.24825	2.1545e-05	8.72606e-05	424.863	359.361	367.408	132.704	186.89	197.402		mRNA_S-promiscuus_M_contig2.4859.1	2.51421	0.593307	1.44122	0.411671	0.680581	0.789087	1.08567	0.891314	4.04929	4.84074	0.975489	3.24274		Upin_00007307	1776.92	-1.22554	0.262458	-4.66947	3.01973e-06	2.87255e-05	2089.24	1762.07	2947.92	3157.76	857.86	818.333	1258.59	1323.57		mRNA_D-herbacea_M_contig18.4187.1	23.3332	0.651704	0.426926	1.5265	0.126885
Ec-02_002210	2434.83	-1.4956	0.293725	-5.09183	3.54633e-07	1.97864e-06	2514.56	3353.07	4917.23	1233.57	1348.7	1241.84		mRNA_S-promiscuus_M_contig2.4860.1	143.066	0.800481	0.418071	1.9147	0.0555308	0.124847	58.626	157.763	96.1705	164.585	162.907	218.345		Upin_00007317	3.25747	-5.47654	1.45615	-3.76096	0.00016926	0.00100537	5.67086	4.9431	3.76527	11.6805	0	0	0	0		mRNA_D-herbacea_M_contig18.4188.1	1378.51	-0.461457	0.0970435	-4.75515	1.98297e-06
Ec-02_002230	188.748	-1.00386	0.373206	-2.68983	0.0071488	0.0160272	223.426	320.719	211.233	125.454	81.2724	170.38		mRNA_S-promiscuus_M_contig2.4861.1	699.443	0.389105	0.310844	1.25177	0.210653	0.348476	610.144	798.617	407.966	736.761	818.435	824.737		Upin_00007319	54.383	-9.54746	2.44235	-3.90913	9.26296e-05	0.000589817	1.4447	1.96774	331.288	100.364	0	0	0	0		mRNA_D-herbacea_M_contig18.4189.1	555.886	0.850827	0.109276	7.786	6.91622e-15
Ec-02_002310	1402.33	-1.08503	0.272176	-3.9865	6.70561e-05	0.000245788	2327.49	1949.99	1440.92	795.723	828.326	1071.53		mRNA_S-promiscuus_M_contig2.4862.1	4077.88	0.27179	0.333439	0.815113	0.415008	0.56908	3872.57	4972.64	2239.25	4605.48	4657.96	4119.36		Upin_00007340	532.56	-1.15252	0.400788	-2.87563	0.00403226	0.0151217	1136.39	1079.65	379.564	342.864	379.312	341.999	294.554	306.148		mRNA_D-herbacea_M_contig18.4190.1	285.738	0.384109	0.133233	2.88298	0.00393926
Ec-02_002320	251.839	-2.06143	0.40979	-5.03045	4.89324e-07	2.6678e-06	506.08	386.999	325.882	124.883	48.5061	118.687		mRNA_S-promiscuus_M_contig2.4864.1	54.8461	0.909791	0.480655	1.89281	0.0583825	0.129856	39.084	51.6962	23.2834	67.7704	47.7989	99.4441		Upin_00007355	6.41767	-6.46535	1.90827	-3.38807	0.000703858	0.00346237	0	1.96618	42.1071	7.26816	0	0	0	0		mRNA_D-herbacea_M_contig18.4191.1	200.314	0.598883	0.156808	3.8192	0.000133883
Ec-02_002650	1287.75	-2.48269	0.47775	-5.19664	2.02925e-07	1.17107e-06	3674.68	1542.61	1336.76	536.365	202.71	433.352		mRNA_S-promiscuus_M_contig2.4865.1	532.479	0.675013	0.330144	2.0446	0.0408943	0.0978647	356.098	550.832	322.931	607.029	526.764	831.223		Upin_00007365	339.412	-1.42847	0.238716	-5.98396	2.17771e-09	3.97762e-08	451.933	366.054	546.133	615.345	149.554	158.585	191.815	235.875		mRNA_D-herbacea_M_contig18.4192.1	298.961	-0.135655	0.131292	-1.03323	0.301495
Ec-02_002840	101.113	-1.32317	0.471651	-2.80541	0.00502527	0.0117458	146.11	151.063	136.656	78.3305	71.5823	22.9346		mRNA_S-promiscuus_M_contig2.4866.1	96.8971	0.985874	0.352151	2.79957	0.005117	0.018028	59.7116	71.3051	63.7762	113.273	101.451	171.865		Upin_00007367	108.748	-1.70881	0.291989	-5.85232	4.84763e-09	8.23605e-08	145.481	139.817	202.616	177.561	41.4269	33.4519	60.4092	69.2196		mRNA_D-herbacea_M_contig18.4194.1	90.3248	0.922617	0.245259	3.76181	0.000168687
Ec-02_002940	851.34	-1.13862	0.236631	-4.8118	1.49575e-06	7.53638e-06	966.265	1314.44	1232.21	527.423	469.337	598.361		mRNA_S-promiscuus_M_contig2.4868.1	3073.05	-0.300681	0.299053	-1.00544	0.314683	0.467169	3429.62	2425.26	4321.6	2524.93	2475.79	3261.12		Upin_00007391	225.923	-1.10568	0.194443	-5.6864	1.29748e-08	2.02013e-07	288.682	365.556	303.846	275.238	163.745	118.983	162.476	128.862		mRNA_D-herbacea_M_contig18.4195.1	104.227	0.866901	0.257556	3.36587	0.000763018
Ec-02_002980	962.727	-8.88121	0.786075	-11.2982	1.3398e-29	8.36157e-28	286.822	3189.27	2288.08	5.94087	3.09452	3.14715		mRNA_S-promiscuus_M_contig2.4869.1	1051.57	-0.260479	0.222614	-1.17009	0.241964	0.386151	1055.27	1151.58	1232	1094.01	914.033	862.569		Upin_00007394	2758.89	-1.43443	0.121132	-11.8418	2.37179e-32	5.03988e-30	4048.95	4000.45	3976.66	4086.09	1644.05	1605.24	1411.51	1298.15		mRNA_D-herbacea_M_contig18.4196.1	79.6178	0.72547	0.227934	3.18281	0.00145854
Ec-02_003130	1122.61	-1.39004	0.277043	-5.0174	5.23749e-07	2.84419e-06	2086.47	1415.02	1373.49	500.296	665.047	695.325		mRNA_S-promiscuus_M_contig2.4870.1	246.321	0.29641	0.282951	1.04757	0.294837	0.4451	187.82	280.764	194.366	291.413	266.308	257.257		Upin_00007415	103.999	-1.20271	0.279539	-4.30249	1.68891e-05	0.000131579	178.194	149.441	132.538	119.205	44.218	64.6378	54.6775	89.0777		mRNA_D-herbacea_M_contig18.4197.1	73.2845	0.884077	0.262109	3.37293	0.000743719
Ec-02_003300	445.866	-1.56631	0.416694	-3.75889	0.000170669	0.000574334	754.383	581.442	664.162	286.411	290.288	98.5078		mRNA_S-promiscuus_M_contig2.4871.1	436.313	-0.0693047	0.275906	-0.251189	0.801668	0.88012	403.868	567.767	368.485	450.189	443.847	383.724		Upin_00007417	134.604	-4.94842	0.625256	-7.91422	2.48812e-15	1.15148e-13	442.873	426.445	96.4825	77.0114	4.34482	6.38764	13.0556	10.2285		mRNA_D-herbacea_M_contig18.4198.1	1181.12	0.588954	0.0956707	6.15605	7.45813e-10
Ec-02_003400	6800.56	-3.59014	0.249933	-14.3644	8.65644e-47	1.42624e-44	9319.11	14089.9	14266	953.185	1043.72	1131.51		mRNA_S-promiscuus_M_contig2.4873.1	501.156	-0.0716078	0.288347	-0.248339	0.803872	0.881619	610.144	519.636	411.002	381.45	555.053	529.648		Upin_00007420	3116.97	-1.00542	0.239559	-4.19698	2.70503e-05	0.0001984	3615.82	3719.73	4683.77	4624.96	1385.97	1772.5	2696.12	2436.92		mRNA_D-herbacea_M_contig18.4199.1	29.0081	0.774118	0.487189	1.58895	0.112072
Ec-02_003550	341.186	-1.06287	0.334302	-3.17936	0.001476	0.00397362	560.523	443.492	380.165	215.885	295.629	151.426		mRNA_S-promiscuus_M_contig2.4876.1	4531.91	0.646148	0.534573	1.20872	0.226771	0.368362	2539.37	6352.39	1708.8	3206.51	4696	8688.38		Upin_00007431	563.793	-1.25345	0.179585	-6.97967	2.95883e-12	8.58459e-11	695.425	730.671	906.41	845.67	416.528	303.247	313.482	298.913		mRNA_D-herbacea_M_contig18.4200.1	267.827	0.907936	0.145449	6.24232	4.31139e-10
Ec-02_003560	2531.82	-2.38216	0.241686	-9.85642	6.42992e-23	2.25403e-21	3992.14	5116.94	3636.89	888.059	682.728	874.178		mRNA_S-promiscuus_M_contig2.4877.1	657.095	-0.602981	0.264642	-2.27848	0.0226978	0.061136	757.795	796.834	823.017	599.284	576.514	389.129		Upin_00007452	142.19	-2.93739	0.65204	-4.50492	6.63985e-06	5.82077e-05	84.1148	98.2902	371.365	452.011	10.8681	15.621	44.8819	60.3718		mRNA_D-herbacea_M_contig18.4202.1	279.959	-0.2823	0.178232	-1.58389	0.113219
Ec-02_003580	250.61	-2.2987	0.351272	-6.54393	5.99243e-11	5.74019e-10	486.925	274.14	488.709	104.823	79.836	69.2268		mRNA_S-promiscuus_M_contig2.4878.1	1253.33	0.299201	0.250919	1.19242	0.233096	0.375552	1043.32	1188.12	1139.87	1105.62	1668.09	1374.92		Upin_00007454	6.64892	-5.01931	1.22021	-4.1135	3.8971e-05	0.00027526	18.6348	15.773	11.2208	5.82743	0	0	0.816544	0.918784		mRNA_D-herbacea_M_contig18.4205.1	1216.91	-0.873344	0.0902094	-9.6813	3.62084e-22
Ec-02_003590	382.581	-1.34858	0.558673	-2.41389	0.0157831	0.0320882	757.826	471.935	418.423	218.519	368.161	60.6196		mRNA_S-promiscuus_M_contig2.4879.1	636.076	-0.153257	0.258063	-0.593875	0.552596	0.689452	751.281	639.963	618.528	544.099	739.42	523.162		Upin_00007470	4675.08	-1.50467	0.159775	-9.41743	4.62242e-21	4.35865e-19	6024.32	5718.51	7807.31	8105.4	2361.33	2517.24	2510.13	2356.39		mRNA_D-herbacea_M_contig18.4206.1	1477.97	-0.880012	0.0797072	-11.0406	2.43523e-28
Ec-02_003740	4008.89	-2.99879	0.39114	-7.66679	1.76353e-14	2.62474e-13	3726.49	8518	9134.54	940.753	1117.99	615.587		mRNA_S-promiscuus_M_contig2.4880.1	309.68	-0.425366	0.253862	-1.67558	0.0938201	0.187809	377.812	334.243	353.3	308.839	263.382	220.506		Upin_00007475	118.406	-4.63126	0.313111	-14.7911	1.67228e-49	9.34434e-47	205.544	200.246	272.717	232.301	12.2885	9.92267	4.89475	9.33257		mRNA_D-herbacea_M_contig18.4211.1	3729.36	-0.00273387	0.091762	-0.0297931	0.976232
Ec-02_003770	46.896	-2.34077	0.443166	-5.28192	1.27834e-07	7.58168e-07	72.4589	86.1248	76.4449	13.9996	18.517	13.8308		mRNA_S-promiscuus_M_contig2.4881.1	68.6118	-0.307157	0.357668	-0.858776	0.390464	0.544935	65.14	93.5879	68.8379	72.6111	58.5293	52.9648		Upin_00007477	46.7474	-1.2199	0.360294	-3.38584	0.000709599	0.00348721	91.3022	81.9228	40.0144	48.1217	22.6301	27.8526	31.0367	31.0985		mRNA_D-herbacea_M_contig18.4212.1	1144.93	-0.90691	0.0864734	-10.4877	9.83641e-26
Ec-02_003780	354.829	-1.31801	0.30624	-4.30384	1.67865e-05	6.95436e-05	368.369	576.661	574.498	194.153	168.254	247.039		mRNA_S-promiscuus_M_contig2.4882.1	3017.33	-0.194575	0.22993	-0.846237	0.39742	0.551756	3303.68	2747.92	3609.94	2553.97	2723.56	3164.92		Upin_00007485	161.153	-1.43924	0.286544	-5.02278	5.09296e-07	5.82544e-06	362.856	219.142	201.676	158.396	91.2588	75.9533	96.2876	83.6543		mRNA_D-herbacea_M_contig18.4214.1	1000.27	-0.235054	0.0996039	-2.35989	0.0182804
Ec-02_003900	671.923	-1.07211	0.26249	-4.08437	4.41969e-05	0.00016825	782.959	1004.06	945.212	442.129	335.96	521.218		mRNA_S-promiscuus_M_contig2.4883.1	607.033	0.0510217	0.322905	0.158008	0.87445	0.92511	492.892	474.179	822.005	577.016	744.298	531.809		Upin_00007494	109.683	-1.02204	0.200556	-5.09605	3.46812e-07	4.13952e-06	150.663	169.106	151.122	116.299	72.4897	71.7418	71.8154	74.2288		mRNA_D-herbacea_M_contig18.4215.1	910.55	-0.442665	0.123242	-3.59185	0.000328342
Ec-02_003960	95.794	-1.27346	0.48599	-2.62034	0.00878417	0.0191921	148.509	90.6441	167.525	61.1239	79.8895	27.0727		mRNA_S-promiscuus_M_contig2.4884.1	481.442	-0.822837	0.351155	-2.34323	0.0191176	0.053279	485.293	831.596	528.432	470.52	290.696	282.118		Upin_00007505	348.026	-1.01321	0.183445	-5.52322	3.32838e-08	4.75974e-07	524.145	485.115	418.279	433.502	245.381	185.606	214.67	277.51		mRNA_D-herbacea_M_contig18.4216.1	2904.46	-0.944288	0.114322	-8.25992	1.45773e-16
Ec-02_004090	2521.92	-1.00457	0.186106	-5.39781	6.74585e-08	4.17209e-07	3046.83	3544.92	3506.79	1641.36	1595.7	1795.93		mRNA_S-promiscuus_M_contig2.4885.1	1086.52	-0.437943	0.292254	-1.4985	0.134002	0.248079	1066.12	1008.08	1676.4	1008.81	820.386	939.314		Upin_00007509	57.124	-1.19676	0.435466	-2.74823	0.00599174	0.0211012	108.785	121.299	42.4273	45.1759	34.2573	22.8264	40.0138	42.2067		mRNA_D-herbacea_M_contig18.4217.1	1919.34	-0.406719	0.09265	-4.38984	1.13435e-05
Ec-02_004280	1848.99	-2.43919	0.323657	-7.53636	4.8328e-14	6.87016e-13	1856.18	3901.11	3609.49	550.696	544.46	632.014		mRNA_S-promiscuus_M_contig2.4886.1	1426.65	-0.49108	0.317251	-1.54792	0.121641	0.230306	1629.58	1164.06	2207.87	967.18	1247.65	1343.58		Upin_00007535	10.1329	-1.77023	0.671323	-2.63692	0.00836616	0.0279496	26.1744	20.6268	9.887	5.81048	2.89466	4.25628	4.89546	6.51773		mRNA_D-herbacea_M_contig18.4218.1	1794.48	-0.551832	0.102243	-5.39723	6.76768e-08
Ec-02_004390	539.755	-1.45184	0.411795	-3.52563	0.00042247	0.00130032	1006.19	720.452	644.759	263.223	449.703	154.198		mRNA_S-promiscuus_M_contig2.4887.1	2.91314	-0.285293	1.30089	-0.219307	0.826411	0.894173	1.08567	4.45657	4.04929	2.90444	3.90195	1.08091		Upin_00007540	23693.1	-1.67402	0.24656	-6.78952	1.12504e-11	2.9164e-10	35730.7	36311.1	34308.2	37968	8205.79	8413.58	16773.6	11834.1		mRNA_D-herbacea_M_contig18.4219.1	317.381	0.565227	0.12746	4.43454	9.22687e-06
Ec-02_004410	1190.66	-1.37916	0.345588	-3.99076	6.58619e-05	0.000241895	1188.52	1827.44	2144.4	737.881	428.792	816.933		mRNA_S-promiscuus_M_contig2.4890.1	1156.08	0.323912	0.293409	1.10396	0.269611	0.416956	1138.86	1112.36	829.091	958.466	1302.28	1595.43		Upin_00007541	1364.52	-1.22259	0.250828	-4.87423	1.09235e-06	1.15977e-05	1445.27	1291.03	2378.81	2526.77	759.088	770.787	865.067	879.325		mRNA_D-herbacea_M_contig18.4220.1	717.383	0.378965	0.0972947	3.89502	9.81899e-05
Ec-02_004500	961.166	-1.41453	0.26743	-5.28933	1.22764e-07	7.29409e-07	1078.31	1441.86	1674.07	617.6	454.224	500.925		mRNA_S-promiscuus_M_contig2.4891.1	6348.62	-0.754804	0.232556	-3.24569	0.00117166	0.00540902	8327.06	6627.81	8963.09	5238.65	4657.96	4277.18		Upin_00007556	730.124	-1.97806	0.502442	-3.93689	8.25431e-05	0.000533327	2040.87	1766.53	435.311	415.54	285.986	204.378	356.574	335.795		mRNA_D-herbacea_M_contig18.4222.1	3265.98	-0.785259	0.088514	-8.87157	7.2122e-19
Ec-02_004590	122.151	-1.37972	0.411557	-3.35244	0.000801028	0.00230407	194.167	179.488	155.703	92.5053	36.0173	75.0263		mRNA_S-promiscuus_M_contig2.4892.1	945.335	-0.657417	0.295084	-2.22789	0.0258876	0.0682015	1449.36	990.249	1031.56	593.475	689.67	917.696		Upin_00007565	1276.72	-3.4581	0.541672	-6.38411	1.72392e-10	3.76939e-09	2680.64	2289.62	2175.39	2215.56	59.0719	65.6539	343.815	384.014		mRNA_D-herbacea_M_contig18.4223.1	1381.75	-0.584632	0.0930254	-6.28465	3.28586e-10
Ec-02_004660	4120.82	-2.13201	0.25188	-8.46439	2.57506e-17	5.1055e-16	5244.91	7318.4	7569.02	1667.37	1671.38	1253.8		mRNA_S-promiscuus_M_contig2.4894.1	8681.12	-0.669322	0.23984	-2.7907	0.00525946	0.0184237	11768.6	10902.5	9307.28	5476.81	7359.09	7272.39		Upin_00007566	393.835	-3.20138	0.469743	-6.81518	9.41444e-12	2.49623e-10	717.512	821.256	609.975	692.179	34.0924	26.2949	122.423	126.947		mRNA_D-herbacea_M_contig18.4224.1	1976.14	-0.598373	0.120802	-4.95333	7.29525e-07
Ec-02_004670	24.2897	-1.80733	0.653416	-2.76596	0.00567546	0.0130508	40.3372	35.7901	37.2758	9.51511	18.3037	4.51603		mRNA_S-promiscuus_M_contig2.4895.1	1018.69	0.102109	0.27658	0.369186	0.711989	0.813745	1052.01	941.227	954.619	1102.72	767.709	1293.85		Upin_00007574	225.655	-1.89377	0.392553	-4.82425	1.4053e-06	1.43839e-05	478.721	471.873	207.836	263.535	80.0176	50.5684	148.588	104.102		mRNA_D-herbacea_M_contig18.4225.1	352.722	-0.0502757	0.144417	-0.348129	0.727743
Ec-02_004680	830.455	-1.00356	0.419796	-2.39059	0.0168213	0.0339433	1465.18	822.382	1036.68	763.89	264.006	630.6		mRNA_S-promiscuus_M_contig2.4896.1	1765.83	0.391059	0.216461	1.8066	0.0708243	0.150881	1391.82	1557.12	1634.9	2272.24	1870.01	1868.9		Upin_00007584	5.11003	-3.31915	1.20532	-2.75375	0.00589165	0.0208083	12.9089	9.85659	8.724	5.82672	0	3.56404	0	0		mRNA_D-herbacea_M_contig18.4226.1	1477.99	0.67426	0.0964096	6.9937	2.67729e-12
Ec-02_004730	269.251	-1.04671	0.262802	-3.98287	6.80892e-05	0.000249186	375.918	403.327	309.161	179.067	148.95	199.081		mRNA_S-promiscuus_M_contig2.4897.1	21.609	0.968883	0.507548	1.90895	0.0562686	0.126138	17.3707	13.3697	13.1602	29.0444	25.3627	31.3465		Upin_00007599	100.467	-2.26979	0.284793	-7.96997	1.58711e-15	7.55356e-14	186.755	196.669	137.552	143.939	21.7535	32.6821	40.8057	43.5825		mRNA_D-herbacea_M_contig18.4227.1	502.442	0.404406	0.165271	2.44692	0.0144082
Ec-02_004740	278.176	-1.78285	0.389823	-4.57349	4.79672e-06	2.20325e-05	329.319	478.228	485.799	142.905	67.4635	165.344		mRNA_S-promiscuus_M_contig2.4898.1	56.7134	0.842814	0.395145	2.13292	0.032931	0.0827074	29.313	43.6744	48.5914	71.6429	59.5048	87.554		Upin_00007614	97.4995	-1.75514	0.396611	-4.42533	9.62939e-06	8.07104e-05	225.959	171.079	105.299	98.8569	28.2729	29.8348	60.3908	60.3023		mRNA_D-herbacea_M_contig18.4228.1	572.586	0.156157	0.123012	1.26945	0.204282
Ec-02_004760	1167.75	-1.41185	0.308741	-4.57292	4.80963e-06	2.20734e-05	1138.68	2177.85	1776.08	688.647	519.803	705.426		mRNA_S-promiscuus_M_contig2.4899.1	13.5691	0.375038	0.913829	0.410403	0.68151	0.789826	1.08567	24.0655	10.1232	13.5541	18.5343	14.0519		Upin_00007619	22.8462	-1.69401	0.4356	-3.88891	0.000100695	0.000634518	47.8117	42.2754	24.7723	24.7129	13.0475	7.81316	13.0573	9.27956		mRNA_D-herbacea_M_contig18.4229.1	295.158	-0.286691	0.149943	-1.912	0.055876
Ec-02_004780	155.154	-1.00126	0.337609	-2.96575	0.00301941	0.00750005	207.797	245.236	167.755	123.629	112.773	73.7331		mRNA_S-promiscuus_M_contig2.4900.1	263.09	-0.0596372	0.287402	-0.207505	0.835616	0.899984	276.845	226.394	302.684	248.814	314.107	209.697		Upin_00007663	58.1185	-1.62847	0.415642	-3.91796	8.93014e-05	0.000571128	143.396	105.808	57.7362	44.2669	35.8025	25.3748	24.5931	27.9704		mRNA_D-herbacea_M_contig18.4231.1	458.425	0.121687	0.113102	1.0759	0.281971
Ec-02_004790	668.946	-1.75349	0.477627	-3.67125	0.000241364	0.000785913	1251.71	946.357	897.45	330.047	479.749	108.362		mRNA_S-promiscuus_M_contig2.4901.1	204.283	0.48679	0.379385	1.2831	0.199456	0.335175	107.481	256.698	145.774	239.133	250.701	225.911		Upin_00007695	6.93973	-3.22887	0.884928	-3.64874	0.000263528	0.00148574	16.0191	10.8004	6.17384	17.4262	1.44636	2.83605	0.81584	0		mRNA_D-herbacea_M_contig18.4233.1	6016.77	0.541671	0.0751949	7.20355	5.86629e-13
Ec-02_004930	1263.85	-1.23898	0.294407	-4.20838	2.57203e-05	0.000102906	1185.53	1912.61	2228.77	832.163	740.518	683.5		mRNA_S-promiscuus_M_contig2.4902.1	156.363	0.709758	0.315437	2.25008	0.024444	0.0649495	91.1959	155.98	108.318	200.407	183.392	198.888		Upin_00007697	8.16631	-1.96002	0.763761	-2.56627	0.0102798	0.0331816	13.6741	23.963	3.84601	10.3304	4.4685	1.44896	4.09662	3.50292		mRNA_D-herbacea_M_contig18.4234.1	362.308	-0.396133	0.123556	-3.20609	0.00134553
Ec-02_005010	3961.18	-2.70197	0.305066	-8.85701	8.21905e-19	1.93213e-17	4342.28	8282.53	7976.59	1079.82	1164.93	920.907		mRNA_S-promiscuus_M_contig2.4905.1	1657.71	-0.373038	0.261848	-1.42464	0.154262	0.277528	1604.61	2222.04	1785.73	1353.47	1737.35	1243.05		Upin_00007699	7.12762	-2.68146	0.79807	-3.35994	0.000779608	0.00377712	8.63742	7.87818	19.8957	13.1003	3.63489	2.13566	0.816367	0.922432		mRNA_D-herbacea_M_contig18.4235.1	364.775	0.291443	0.128693	2.26464	0.0235348
Ec-02_005040	298.158	-2.02849	0.3	-6.76163	1.36446e-11	1.42917e-10	357.24	542.184	537.552	130.316	96.11	125.545		mRNA_S-promiscuus_M_contig2.4912.1	673.852	-0.0283651	0.228245	-0.124275	0.901098	0.94276	581.917	764.747	694.452	709.652	634.068	658.276		Upin_00007700	6.01499	-2.78403	0.960394	-2.89884	0.0037454	0.0142335	5.78609	4.91776	19.8372	11.6334	2.17616	2.84274	0	0.926578		mRNA_D-herbacea_M_contig18.4236.1	15.1299	0.644886	0.56758	1.1362	0.255872
Ec-02_005080	284.949	-1.12329	0.274291	-4.09526	4.21702e-05	0.000161281	319.715	362.369	490.045	178.527	174.794	184.244		mRNA_S-promiscuus_M_contig2.4913.1	318.821	0.595586	0.293564	2.02881	0.0424774	0.10082	192.163	326.221	242.957	418.24	375.563	357.782		Upin_00007707	1408.84	-5.5632	0.275978	-20.1581	2.28451e-90	4.92376e-87	1858.93	2898.15	3038.06	3242.47	86.0437	43.244	49.7652	54.0973		mRNA_D-herbacea_M_contig18.4237.1	1626.85	-0.796087	0.0994132	-8.00785	1.16727e-15
Ec-02_005200	1225.72	-2.0516	0.267013	-7.68355	1.54739e-14	2.31474e-13	1575.63	1991.07	2358.78	581.92	431.384	415.531		mRNA_S-promiscuus_M_contig2.4914.1	901.042	0.171012	0.312759	0.546786	0.584526	0.717121	737.167	685.42	1120.64	1165.65	756.979	940.395		Upin_00007714	9.94354	-7.10286	1.43377	-4.95396	7.27192e-07	8.01985e-06	24.6434	37.3545	16.0968	1.45354	0	0	0	0		mRNA_D-herbacea_M_contig18.4238.1	0	NA	NA	NA	NA
Ec-02_005210	385.126	-1.39661	0.415972	-3.35746	0.000786625	0.00226581	901.462	416.241	356.771	176.924	269.302	190.058		mRNA_S-promiscuus_M_contig2.4915.1	219.158	-0.840735	0.31448	-2.67341	0.00750842	0.024711	268.159	331.569	243.969	120.05	200.951	150.247		Upin_00007715	5.31501	-2.44431	0.965184	-2.53248	0.0113258	0.0359428	13.0121	8.85313	3.72063	10.1803	0	0.710813	3.2647	2.77842		mRNA_D-herbacea_M_contig18.4239.1	28.7311	0.6201	0.390881	1.58642	0.112645
Ec-02_005220	45679.2	-2.10445	0.294192	-7.15333	8.46983e-13	1.03217e-11	74996.5	74997.2	72372.6	11258.8	22901.8	17548.3		mRNA_S-promiscuus_M_contig2.4916.1	414.412	0.98767	0.398356	2.47936	0.0131617	0.0391153	310.5	210.35	312.807	595.411	297.524	759.882		Upin_00007716	2487.7	-1.72988	0.256761	-6.73733	1.61323e-11	4.08368e-10	2857.88	2798.11	4588.12	5047.14	972.76	966.483	1268.85	1402.26		mRNA_D-herbacea_M_contig18.4240.1	41.3412	-0.264118	0.378585	-0.697646	0.485399
Ec-02_005270	87.1394	-1.41397	0.519222	-2.72324	0.00646447	0.0146565	199.073	78.1182	102.884	72.7516	33.9421	36.0673		mRNA_S-promiscuus_M_contig2.4918.1	2282.93	-0.40043	0.279637	-1.43197	0.152154	0.274476	2831.42	2650.77	2311.13	1542.26	2565.53	1796.48		Upin_00007724	23.6177	-5.86806	0.966853	-6.06923	1.28523e-09	2.44827e-08	24.6773	39.3067	85.3655	36.3284	0	0	3.26396	0		mRNA_D-herbacea_M_contig18.4241.1	75.5732	0.231586	0.260654	0.888479	0.374283
Ec-02_005280	238.595	-1.7656	0.514489	-3.43175	0.000599691	0.00178027	587.324	278.928	239.577	173.55	52.0859	100.107		mRNA_S-promiscuus_M_contig2.4921.1	0	NA	NA	NA	NA	NA	0	0	0	0	0	0		Upin_00007725	144.547	-4.23686	0.338852	-12.5036	7.13592e-36	1.92249e-33	271.444	322.317	252.389	252.847	14.4848	25.5535	8.97591	8.36623		mRNA_D-herbacea_M_contig18.4242.1	11.1054	0.273386	0.650229	0.420446	0.67416
Ec-02_005310	2103.12	-1.39392	0.353375	-3.94458	7.99387e-05	0.000288262	1917.63	3381.88	3841.24	1108.42	830.693	1538.86		mRNA_S-promiscuus_M_contig2.4922.1	489.329	-0.210349	0.265781	-0.791439	0.428688	0.582483	666.599	466.157	442.384	450.189	465.308	445.336		Upin_00007730	12358.9	-1.42789	0.276596	-5.16236	2.43856e-07	2.99598e-06	11493.9	14541.4	22330.6	23715.6	7126.52	6990.78	7907.4	4765.35		mRNA_D-herbacea_M_contig18.4243.1	114.191	0.719968	0.206012	3.49478	0.000474449
Ec-02_005330	377.846	-1.54193	0.344395	-4.4772	7.56272e-06	3.34865e-05	426.84	611.742	649.233	240.559	122.408	216.295		mRNA_S-promiscuus_M_contig2.4923.1	1313.41	0.291452	0.247809	1.17612	0.239549	0.383267	1226.8	1315.58	1001.19	1356.38	1706.13	1274.4		Upin_00007736	157.51	-1.50429	0.262013	-5.74128	9.39619e-09	1.50649e-07	184.098	198.57	314.51	234.021	70.295	66.0448	105.271	87.2697		mRNA_D-herbacea_M_contig18.4244.1	2132.86	-0.580646	0.0832192	-6.97731	3.00879e-12
Ec-02_005460	126.319	-1.55274	0.522791	-2.97009	0.00297712	0.00741064	269.542	154.429	141.089	46.4275	112.698	33.7307		mRNA_S-promiscuus_M_contig2.4924.1	1894.47	-0.779959	0.275357	-2.83253	0.00461807	0.0165661	2502.46	1899.39	2781.86	1261.5	1711.01	1210.62		Upin_00007760	67.2825	-8.41253	1.23766	-6.79714	1.06714e-11	2.79512e-10	201.179	248.803	70.6461	15.9941	0	0.710547	0	0.927057		mRNA_D-herbacea_M_contig18.4245.1	1503.71	-0.241737	0.0952106	-2.53897	0.0111178
Ec-02_005470	194.527	-1.05125	0.416707	-2.52276	0.0116437	0.0246141	252.454	259.205	275.659	137.465	60.6613	181.72		mRNA_S-promiscuus_M_contig2.4925.1	522.835	0.429579	0.386933	1.11021	0.266907	0.413889	398.439	492.896	445.421	943.944	477.989	378.32		Upin_00007788	652.015	-3.54924	0.46389	-7.65102	1.99387e-14	8.00039e-13	2120.95	1642.53	505.115	536.803	83.357	80.3856	140.889	106.093		mRNA_D-herbacea_M_contig18.4246.1	469.854	0.049839	0.116142	0.429121	0.667835
Ec-02_005480	240.21	-1.60465	0.498286	-3.22035	0.00128035	0.00350068	452.128	314.258	318.248	146.534	169.931	40.1637		mRNA_S-promiscuus_M_contig2.4926.1	128.98	-0.853073	0.395718	-2.15576	0.0311024	0.0790267	121.595	241.546	134.639	98.7511	69.2597	108.091		Upin_00007806	998.372	-1.2326	0.203187	-6.06634	1.30856e-09	2.48957e-08	1199.23	1181.96	1541.84	1679.39	507.006	499.036	674.229	704.296		mRNA_D-herbacea_M_contig18.4247.1	1633.85	0.0435979	0.0854238	0.510372	0.609791
Ec-02_005510	1540.39	-1.73754	0.33835	-5.13533	2.81646e-07	1.59464e-06	1389.6	2924.28	2796.62	794.209	761.012	576.623		mRNA_S-promiscuus_M_contig2.4928.1	349.601	-0.265004	0.283702	-0.934093	0.350256	0.503495	472.265	285.22	387.719	324.33	299.475	328.598		Upin_00007810	266.835	-1.61005	0.321112	-5.01398	5.33163e-07	6.07999e-06	282.643	238.766	515.69	571.023	130.227	101.672	149.698	144.958		mRNA_D-herbacea_M_contig18.4248.1	607.12	-0.980519	0.13051	-7.51299	5.77914e-14
Ec-02_005600	2391.26	-1.03485	0.329342	-3.14216	0.00167704	0.00444014	1936.11	3263.93	4442.06	1663.42	1414.44	1627.57		mRNA_S-promiscuus_M_contig2.4929.1	739.99	0.0896627	0.327745	0.273575	0.784411	0.868102	649.228	644.42	857.436	1031.08	523.837	733.94		Upin_00007819	4408.03	-1.86575	0.165961	-11.2421	2.53228e-29	4.77557e-27	6092.84	6026.71	7374.88	8176.88	1658.6	1755.53	2045.01	2133.79		mRNA_D-herbacea_M_contig18.4249.1	290.143	0.571068	0.153916	3.71026	0.000207049
Ec-02_005610	111.341	-1.34137	0.48248	-2.78015	0.00543336	0.0125748	165.913	157.547	155.285	90.4637	24.4082	74.4276		mRNA_S-promiscuus_M_contig2.4931.1	1017.93	-0.442647	0.282288	-1.56807	0.116865	0.223227	1237.66	1026.79	1254.27	634.137	1066.21	888.511		Upin_00007943	4.68984	-6.01936	1.48714	-4.0476	5.1745e-05	0.00035245	8.36711	9.932	17.7544	1.46515	0	0	0	0		mRNA_D-herbacea_M_contig18.4250.1	1387.27	0.599996	0.0838837	7.15271	8.50785e-13
Ec-02_005620	252.338	-1.08301	0.311018	-3.48215	0.000497397	0.00150701	243.92	363.591	421.448	161.106	181.705	142.261		mRNA_S-promiscuus_M_contig2.4933.1	363.762	-0.208144	0.222573	-0.935171	0.3497	0.502983	396.268	386.83	386.707	301.094	356.053	355.621		Upin_00007977	234.924	-1.24168	0.153163	-8.10696	5.19025e-16	2.63654e-14	342.039	356.464	307.56	313.706	137.439	126.229	140.329	155.628		mRNA_D-herbacea_M_contig18.4251.1	15.6856	0.598716	0.518364	1.15501	0.248086
Ec-02_005630	1606.13	-1.05434	0.248687	-4.23961	2.23904e-05	9.04841e-05	1762.45	2086.15	2656.71	1022.84	1180.89	927.722		mRNA_S-promiscuus_M_contig2.4934.1	307.363	-0.58963	0.259289	-2.27403	0.0229643	0.0617633	351.756	311.96	444.409	258.495	241.921	235.639		Upin_00008116	526.621	-1.38514	0.272288	-5.08704	3.63691e-07	4.30016e-06	1059.87	895.306	521.132	570.323	348.102	292.626	292.278	233.33		mRNA_D-herbacea_M_contig18.4252.1	330.963	0.489599	0.124341	3.93757	8.23123e-05
Ec-02_005800	470.442	-1.48248	0.251654	-5.89094	3.83994e-09	2.84729e-08	598.23	799.878	680.896	288.35	241.575	213.721		mRNA_S-promiscuus_M_contig2.4935.1	204.143	0.138654	0.305629	0.453668	0.650068	0.766919	166.107	180.045	236.883	259.464	172.661	209.697		Upin_00008127	15.2046	-2.53961	0.557533	-4.55508	5.23669e-06	4.71396e-05	18.2545	18.8334	39.1323	27.7982	6.61829	5.0274	3.26965	2.70328		mRNA_D-herbacea_M_contig18.4253.1	0.546388	-0.426117	2.92195	-0.145833	0.884053
Ec-02_005910	901.545	-3.02551	0.382249	-7.91502	2.47217e-15	3.9738e-14	857.794	1854.77	2105.24	232.712	148.974	209.782		mRNA_S-promiscuus_M_contig2.4941.1	379.83	0.909467	0.345612	2.63147	0.00850165	0.027357	244.275	287.003	260.167	338.852	433.117	715.565		Upin_00008144	90.0703	-1.02267	0.299689	-3.41242	0.000643882	0.00320708	141.57	146.977	99.8892	94.7399	68.5455	79.2065	46.5492	43.0847		mRNA_D-herbacea_M_contig18.4254.1	151.759	-0.933363	0.169477	-5.5073	3.64373e-08
Ec-02_005990	3764.77	-3.44266	0.325088	-10.5899	3.31856e-26	1.58025e-24	5208.76	9320.26	6157.17	580.335	835.395	486.686		mRNA_S-promiscuus_M_contig2.4942.1	760.258	-0.171091	0.295651	-0.57869	0.562798	0.698591	968.414	611.441	836.177	560.558	756.979	827.98		Upin_00008151	52.5723	-8.77718	1.14356	-7.67533	1.64995e-14	6.74599e-13	172.118	132.965	70.8581	43.9183	0	0.719048	0	0		mRNA_D-herbacea_M_contig18.4255.1	570.221	-0.138316	0.104652	-1.32167	0.186277
Ec-02_006070	1671.15	-3.37157	0.36987	-9.11555	7.82717e-20	2.03087e-18	1634.83	3294.84	4214	349.647	268.397	265.212		mRNA_S-promiscuus_M_contig2.4943.1	2086.73	-0.131415	0.301389	-0.436031	0.662815	0.776043	2378.69	2484.98	1681.47	1663.28	2598.7	1713.25		Upin_00008172	11.9253	-3.64536	0.682623	-5.34023	9.28281e-08	1.21995e-06	22.5196	25.7535	23.9506	16.0847	2.20389	0.717696	3.26918	0.90308		mRNA_D-herbacea_M_contig18.4256.1	6.99866	0.837277	0.789008	1.06118	0.28861
Ec-02_006130	2962.21	-1.62249	0.603455	-2.68866	0.00717395	0.0160759	9522.62	2105.4	1787.85	1917.19	1636.84	803.389		mRNA_S-promiscuus_M_contig2.4944.1	5.63298	0.289034	0.98568	0.293233	0.769344	0.857101	7.59966	3.56525	4.04929	3.87259	3.90195	10.8091		Upin_00008187	4224.39	-1.45168	0.234508	-6.19035	6.00296e-10	1.20917e-08	5461.8	4968.08	6885.25	7432.12	1686.59	1898.21	2986.17	2476.9		mRNA_D-herbacea_M_contig18.4257.1	0.334087	1.27005	2.97076	0.427517	0.669003
Ec-02_006140	638.263	-1.2194	0.446149	-2.73317	0.00627275	0.0142808	1473.69	512.946	692.187	497.436	406.081	247.239		mRNA_S-promiscuus_M_contig2.4946.1	4.07981	-2.86579	1.46619	-1.95459	0.0506316	0.116107	7.59966	8.91314	5.06161	2.90444	0	0		Upin_00008309	194.254	-1.08752	0.286001	-3.80251	0.000143235	0.000867864	316.983	263.86	251.049	224.121	86.476	86.8236	164.082	160.634		mRNA_D-herbacea_M_contig18.4258.1	308.16	0.344832	0.177507	1.94264	0.0520594
Ec-02_006230	176.272	-1.67362	0.594976	-2.81292	0.00490931	0.011514	257.199	244.035	304.014	83.159	150.055	19.1679		mRNA_S-promiscuus_M_contig2.4948.1	6197.66	0.0233418	0.246479	0.0947011	0.924552	0.956366	7251.16	4983.33	6208.57	7032.63	5733.92	5976.37		Upin_00008393	3083.82	-1.4963	0.243337	-6.1491	7.79243e-10	1.53978e-08	4034.94	3614.05	5156.07	5408.68	1229.32	1237.24	2009.76	1980.48		mRNA_D-herbacea_M_contig18.4259.1	1764.68	-0.363548	0.100211	-3.62784	0.000285805
Ec-02_006310	2344.33	-1.84401	0.257597	-7.15852	8.15536e-13	9.97533e-12	2676.64	4483.02	3842.19	1054.06	1036.03	974.031		mRNA_S-promiscuus_M_contig2.4949.1	6.83358	1.43458	1.04559	1.37203	0.170054	0.29837	6.514	3.56525	1.01232	8.71333	3.90195	17.2946		Upin_00008398	1422.59	-1.49806	0.401283	-3.73317	0.000189084	0.0011113	2878.43	3308.71	1074.96	1142.99	949.553	904.719	519.075	602.247		mRNA_D-herbacea_M_contig18.4260.1	1409.09	0.380131	0.0973994	3.90281	9.50843e-05
Ec-02_006360	713.885	-1.75204	0.349738	-5.00959	5.45473e-07	2.94953e-06	645.598	1256.71	1400.62	339.39	263.483	377.507		mRNA_S-promiscuus_M_contig2.4950.1	2810.69	0.194574	0.278433	0.698819	0.484665	0.631927	2980.15	1945.74	2938.77	3336.24	2487.5	3175.72		Upin_00008414	256.421	-1.9987	0.171932	-11.625	3.07682e-31	6.10789e-29	441.114	448.186	399.021	352.66	103.678	116.724	100.832	89.1556		mRNA_D-herbacea_M_contig18.4261.1	5804.85	0.390331	0.0876564	4.45297	8.46923e-06
Ec-02_006390	834.202	-1.94479	0.325679	-5.97151	2.35074e-09	1.7991e-08	827.209	1383.19	1762.94	309.467	342.833	379.572		mRNA_S-promiscuus_M_contig2.4951.1	727.931	-0.140792	0.334462	-0.420952	0.67379	0.784033	872.875	790.595	626.627	728.047	445.798	903.644		Upin_00008445	502.775	-1.07928	0.300347	-3.59345	0.000326323	0.00178313	938.174	831.778	511.455	448.032	276.221	237.363	402.31	376.871		mRNA_D-herbacea_M_contig18.4262.1	1319.73	-0.664549	0.11268	-5.89765	3.68705e-09
Ec-02_006410	164.297	-1.0244	0.396091	-2.58627	0.00970214	0.020967	315.727	186.079	158.674	82.7271	142.743	99.8321		mRNA_S-promiscuus_M_contig2.4952.1	526.695	-0.146759	0.239768	-0.612089	0.540479	0.679618	516.777	523.201	620.553	578.952	462.382	458.307		Upin_00008466	6.79968	-1.7513	0.685896	-2.5533	0.0106706	0.0342274	10.9857	15.9633	8.95758	5.89177	2.97239	2.89261	4.09364	2.64051		mRNA_D-herbacea_M_contig192.4561.1	2085.93	0.159643	0.122	1.30855	0.190687
Ec-02_006430	2848.82	-1.5057	0.169146	-8.90177	5.4965e-19	1.32012e-17	4113.77	4236.92	4290.67	1540.92	1505.46	1405.16		mRNA_S-promiscuus_M_contig2.4953.1	606.552	0.0139546	0.356449	0.0391489	0.968772	0.983154	728.482	663.137	419.101	400.813	671.136	756.64		Upin_00008496	1600.24	-1.67679	0.167497	-10.0109	1.36527e-23	1.64782e-21	2851.06	2499.14	2199.92	2201.85	879.549	688.982	831.613	649.792		mRNA_D-herbacea_M_contig192.4562.1	1327.61	0.712696	0.0885821	8.04561	8.5819e-16
Ec-02_006440	178.543	-7.53514	0.534681	-14.0928	4.20693e-45	6.60128e-43	299.198	374.302	392.059	2.02863	2.587	1.0825		mRNA_S-promiscuus_M_contig2.4955.1	529.536	-0.566017	0.307126	-1.84294	0.0653372	0.141631	726.311	557.962	612.454	434.698	545.298	300.494		Upin_00008552	2224.92	-1.18889	0.32731	-3.63229	0.000280917	0.00156275	2053.03	1694.16	4217.24	4408.11	1144.23	1338.1	1322.89	1621.6		mRNA_D-herbacea_M_contig192.4563.1	922.189	-0.349502	0.100593	-3.47444	0.000511925
Ec-03_000090	609.672	-1.09058	0.447006	-2.43974	0.0146977	0.0301305	1292.82	713.626	482.364	377.668	557.645	233.914		mRNA_S-promiscuus_M_contig2.4956.1	663.877	-0.868805	0.296792	-2.92732	0.00341898	0.0129672	1050.92	620.354	902.991	545.067	457.504	406.424		Upin_00008596	331.596	-4.33154	0.243104	-17.8177	5.15259e-71	6.4781e-68	622.408	716.462	543.299	643.809	23.9055	22.7183	38.3527	41.8114		mRNA_D-herbacea_M_contig192.4564.1	383.119	0.192838	0.118396	1.62876	0.103364
Ec-03_000210	455.127	-1.55586	0.597529	-2.60382	0.00921903	0.0200386	1179.27	495.392	362.818	224.904	392.664	75.7094		mRNA_S-promiscuus_M_contig2.4957.1	1988.16	-0.605788	0.299554	-2.0223	0.0431449	0.102016	2527.43	1985.85	2685.69	1353.47	2112.91	1263.59		Upin_00008597	51.9271	-3.17784	0.432515	-7.34736	2.02156e-13	7.02747e-12	80.6577	124.623	77.9072	90.5604	14.6556	2.86486	11.4395	12.7087		mRNA_D-herbacea_M_contig192.4565.1	517.738	0.769867	0.117211	6.56824	5.09138e-11
Ec-03_000220	3845.04	-1.30499	0.360388	-3.62106	0.000293404	0.000936283	4119.51	6386.36	5917.61	2407.31	1250.98	2988.51		mRNA_S-promiscuus_M_contig2.4958.1	439.263	-0.241786	0.306623	-0.788547	0.430377	0.583615	558.032	426.939	443.397	412.431	507.254	287.523		Upin_00008675	171.556	-3.94492	1.04391	-3.77898	0.000157471	0.000943535	527.482	696.034	43.3464	21.8046	24.6431	12.0741	15.5053	31.5563		mRNA_D-herbacea_M_contig192.4566.1	1059.39	-0.147447	0.0884928	-1.6662	0.095674
Ec-03_000280	2380.53	-1.45699	0.246432	-5.91236	3.37247e-09	2.52383e-08	4387.24	3317.64	2764.33	1314.77	1306.13	1193.08		mRNA_S-promiscuus_M_contig2.4960.1	983.643	1.1163	0.543453	2.05409	0.0399671	0.096231	467.922	1075.82	318.881	576.048	1680.77	1782.43		Upin_00008679	16.393	-3.27767	0.641402	-5.11016	3.21886e-07	3.88193e-06	14.5624	26.5103	43.2176	34.8525	5.78553	2.83608	2.44752	0.932357		mRNA_D-herbacea_M_contig192.4567.1	460.044	0.197828	0.12747	1.55195	0.120674
Ec-03_000290	308.984	-2.30721	0.432414	-5.33564	9.52063e-08	5.75429e-07	269.577	607.198	665.581	117.928	65.1733	128.445		mRNA_S-promiscuus_M_contig2.4962.1	5.74629	-2.86816	1.34206	-2.13713	0.0325871	0.0820288	20.6277	3.56525	6.07393	0.968148	0	3.24274		Upin_00008692	300.848	-5.89265	1.37556	-4.28383	1.83704e-05	0.000141685	907.938	1437.95	12.3782	8.72031	14.4902	9.94032	9.79236	5.57323		mRNA_D-herbacea_M_contig192.4568.1	3009.13	-0.272276	0.123088	-2.21204	0.0269637
Ec-03_000300	712.614	-1.94952	0.251307	-7.75753	8.65964e-15	1.32108e-13	1009.31	1310.26	1077.02	345.982	293.04	240.076		mRNA_S-promiscuus_M_contig2.4964.1	17.0807	-1.1279	0.593682	-1.89985	0.0574533	0.128207	32.57	19.6089	18.2218	10.6496	11.7059	9.72822		Upin_00008709	191.561	-9.34883	0.935329	-9.99523	1.59909e-23	1.91472e-21	255.1	279.592	721.951	273.587	0.726595	0.711598	0.816315	0		mRNA_D-herbacea_M_contig192.4569.1	32.617	0.370183	0.354347	1.04469	0.296166
Ec-03_000310	934.3	-2.03567	0.262131	-7.76583	8.11113e-15	1.24431e-13	1245.15	1690.2	1571.63	453.947	306.831	338.042		mRNA_S-promiscuus_M_contig2.4965.1	30.4675	-1.04748	0.522754	-2.00377	0.0450945	0.10574	37.9983	34.7612	50.6161	20.3311	28.2892	10.8091		Upin_00008717	476.644	-1.27936	0.254	-5.03687	4.7321e-07	5.45403e-06	619.805	601.996	736.583	741.643	203.49	203.247	388.897	317.49		mRNA_D-herbacea_M_contig192.4570.1	631.162	0.0443557	0.101636	0.436417	0.662535
Ec-03_000350	4.092	-5.53384	1.95594	-2.82925	0.00466569	0.0110069	14.0102	2.12633	8.41549	0	0	0		mRNA_S-promiscuus_M_contig2.4966.1	38.1878	-0.277502	0.44234	-0.62735	0.53043	0.671844	48.855	37.4352	39.4805	40.6622	39.995	22.6992		Upin_00008740	51.357	-1.98129	0.351323	-5.63951	1.70533e-08	2.59097e-07	98.9729	92.9931	89.2543	46.7491	24.19	22.2091	22.8804	13.6069		mRNA_D-herbacea_M_contig192.4571.1	759.404	-0.261538	0.117663	-2.22277	0.0262316
Ec-03_000550	352.153	-2.39307	0.32184	-7.43558	1.04113e-13	1.40604e-12	423.578	677.713	673.952	140.633	90.2255	106.816		mRNA_S-promiscuus_M_contig2.4967.1	20.5119	-0.52532	0.619265	-0.848296	0.396273	0.550607	22.799	27.6307	22.2711	15.4904	27.3137	7.5664		Upin_00008743	13.8636	-1.87221	0.69123	-2.70851	0.00675853	0.0233012	17.349	7.86951	44.6483	17.452	7.9812	8.52984	2.44853	4.63058		mRNA_D-herbacea_M_contig192.4575.1	477.937	-0.930881	0.110322	-8.43788	3.23137e-17
Ec-03_000660	261.714	-1.12695	0.362997	-3.10458	0.00190547	0.00496512	431.554	344.56	300.863	205.769	96.6819	190.853		mRNA_S-promiscuus_M_contig2.4968.1	1476.03	0.293294	0.229703	1.27684	0.201658	0.337808	1228.97	1312.01	1438.51	1877.24	1391.05	1608.4		Upin_00008744	30.8507	-2.7855	0.714315	-3.89954	9.63773e-05	0.0006112	63.6824	71.7891	42.1398	37.8042	3.62602	2.13164	22.8516	2.78117		mRNA_D-herbacea_M_contig192.4576.1	143.953	0.482978	0.1757	2.74888	0.00597985
Ec-03_000670	607.18	-1.18584	0.306178	-3.87305	0.000107481	0.000376538	779.638	745.288	1006.02	419.503	443.544	249.084		mRNA_S-promiscuus_M_contig2.4970.1	1241.12	-0.14838	0.326554	-0.454383	0.649553	0.766919	971.671	1677.45	1265.4	1229.55	1447.62	855.003		Upin_00008746	79.5671	-1.25607	0.322689	-3.89251	9.92144e-05	0.000626558	76.4238	91.5449	132.918	148.42	55.9352	51.9376	49.7939	29.5633		mRNA_D-herbacea_M_contig192.4577.1	102.715	0.325424	0.216892	1.5004	0.133511
Ec-03_000750	21.135	-1.94845	0.802438	-2.42817	0.0151753	0.0309775	64.8831	16.4063	19.3441	5.26653	10.636	10.274		mRNA_S-promiscuus_M_contig2.4971.1	3535.41	-0.634603	0.260598	-2.43518	0.0148845	0.0432711	4733.5	4016.26	4152.54	2386.48	3528.34	2395.3		Upin_00008760	30.1624	-2.07906	0.801471	-2.59406	0.00948501	0.0310211	12.5507	4.966	101.454	76.188	14.0133	7.91874	8.99628	15.2127		mRNA_D-herbacea_M_contig192.4578.1	333.574	-0.226966	0.131499	-1.726	0.0843476
Ec-03_000810	3330.24	-1.1087	0.282042	-3.93097	8.46039e-05	0.000303425	3444.6	6144.47	4062.35	2215.76	2251.32	1862.97		mRNA_S-promiscuus_M_contig2.4972.1	490.646	-0.32074	0.244899	-1.30969	0.190302	0.32367	597.116	475.961	561.838	424.049	383.367	501.544		Upin_00008762	210.893	-1.7536	0.319515	-5.48831	4.05787e-08	5.7216e-07	305.692	336.812	321.121	338.387	153.343	109.204	55.4785	67.1055		mRNA_D-herbacea_M_contig192.4579.1	1247.81	0.465541	0.0886309	5.25258	1.4998e-07
Ec-03_000820	1112.17	-2.5627	0.361412	-7.09079	1.3335e-12	1.58863e-11	1080.61	1817.88	2808.77	311.162	333.703	320.907		mRNA_S-promiscuus_M_contig2.4973.1	1321.99	0.011982	0.236683	0.0506249	0.959624	0.977427	1206.17	1374.41	1368.66	1444.48	1077.91	1460.31		Upin_00008764	45.4783	-1.21199	0.342843	-3.53512	0.000407591	0.00216373	76.8635	51.1109	59.4183	66.8569	19.5626	23.4315	42.4338	24.1487		mRNA_D-herbacea_M_contig192.4580.1	194.46	0.391879	0.164187	2.38678	0.0169966
Ec-03_000860	26.1114	-3.58882	0.796764	-4.50424	6.66108e-06	2.99041e-05	57.6342	42.1165	41.5803	10.6385	1.14634	3.55276		mRNA_S-promiscuus_M_contig2.4974.1	6.5099	-0.0807835	0.862585	-0.0936529	0.925385	0.95676	7.59966	4.45657	8.09857	6.77704	7.80391	4.32365		Upin_00008784	42.9646	-1.033	0.370009	-2.79182	0.00524124	0.0188542	53.7743	45.1887	72.9403	59.5639	31.8489	41.8613	17.1346	21.4048		mRNA_D-herbacea_M_contig192.4581.1	664.725	-0.669021	0.112364	-5.95406	2.61568e-09
Ec-03_000920	797.733	-1.30412	0.322355	-4.04559	5.21922e-05	0.000195525	734.363	1280.91	1391.86	500.024	362.059	517.181		mRNA_S-promiscuus_M_contig2.4975.1	250.348	-0.29579	0.364988	-0.810412	0.417703	0.572041	366.955	159.545	301.672	230.419	237.044	206.454		Upin_00008785	38.9558	-1.25391	0.349997	-3.58262	0.000340172	0.00184478	50.3739	58.105	48.5025	62.5933	23.9928	16.3747	35.1037	16.6004		mRNA_D-herbacea_M_contig192.4582.1	2329.9	-0.604587	0.106581	-5.67254	1.40696e-08
Ec-03_000930	446.567	-1.88501	0.272574	-6.91558	4.65945e-12	5.15229e-11	789.357	690.486	628.609	205.026	223.613	142.309		mRNA_S-promiscuus_M_contig2.4976.1	2265.2	-0.685154	0.272456	-2.51473	0.0119125	0.0359786	3110.43	2069.63	3199.95	1985.67	1649.55	1575.97		Upin_00008788	28.7628	-1.27208	0.425889	-2.98687	0.00281849	0.0111637	27.6608	28.4761	55.5751	50.8296	10.126	15.6	20.3964	21.4386		mRNA_D-herbacea_M_contig192.4583.1	4469.48	0.252383	0.0954425	2.64435	0.00818491
Ec-03_000940	733.147	-2.0569	0.339198	-6.064	1.32776e-09	1.05682e-08	1393.29	1192.46	960.728	336.786	169.65	345.973		mRNA_S-promiscuus_M_contig2.4977.1	900.246	0.570015	0.315493	1.80675	0.070802	0.150853	708.94	571.332	893.88	1227.61	759.906	1239.81		Upin_00008798	1777.62	-1.21146	0.257023	-4.71343	2.43586e-06	2.36181e-05	1736.78	1816.12	3172.59	3206.59	931.662	974.148	1222.82	1160.25		mRNA_D-herbacea_M_contig192.4585.1	171.66	0.0320474	0.192339	0.16662	0.867669
Ec-03_001040	1995.9	-1.7882	0.223063	-8.01658	1.08732e-15	1.82803e-14	2999.23	3564.09	2723.12	779.732	1007.15	902.067		mRNA_S-promiscuus_M_contig2.4980.1	1733.12	0.625908	0.265419	2.35819	0.0183643	0.0515326	1435.25	1210.4	1443.57	2670.15	1901.23	1738.11		Upin_00008805	37.1242	-1.37847	0.5208	-2.64683	0.00812492	0.0272887	43.1336	55.1649	64.7104	50.9585	10.1835	7.12199	33.4728	32.2479		mRNA_D-herbacea_M_contig192.4586.1	697.334	0.283022	0.100184	2.82502	0.00472779
Ec-03_001380	276.488	-1.75876	0.446574	-3.93834	8.20459e-05	0.000295215	453.588	375.454	451.634	143.267	184.106	50.8808		mRNA_S-promiscuus_M_contig2.4981.1	1391.83	0.803546	0.381168	2.10811	0.0350212	0.0868171	1180.12	1254.08	607.393	1496.76	1367.63	2445.03		Upin_00008815	51.4082	-6.09243	1.48254	-4.10947	3.96567e-05	0.000279972	149.571	244.661	2.4738	8.71815	2.89645	2.12916	0.815974	0		mRNA_D-herbacea_M_contig192.4588.1	825.005	0.548039	0.106724	5.13511	2.8198e-07
Ec-03_001390	168.489	-1.44579	0.520201	-2.77929	0.00544783	0.012603	296.313	196.842	246.412	97.131	144.072	30.1631		mRNA_S-promiscuus_M_contig2.4982.1	770.941	-0.939679	0.282324	-3.32837	0.000873558	0.00424604	1200.75	859.226	980.939	504.405	655.528	424.799		Upin_00008818	242.158	-1.09711	0.308015	-3.56186	0.000368235	0.00197566	312.779	242.176	386.427	378.357	130.055	88.2353	187.751	211.483		mRNA_D-herbacea_M_contig192.4589.1	2056.95	-0.465855	0.0844119	-5.51883	3.41262e-08
Ec-03_001410	1414.68	-1.39098	0.248758	-5.5917	2.24851e-08	1.49683e-07	1646.38	2214.55	2284.44	892.041	648.609	802.043		mRNA_S-promiscuus_M_contig2.4983.1	7.10618	0.80845	0.862589	0.937236	0.348637	0.501797	4.34266	8.02182	3.03696	6.77704	10.7304	9.72822		Upin_00008823	82.9499	-1.20331	0.367173	-3.27724	0.00104828	0.0048669	164.418	138.786	78.2499	81.4822	55.2034	54.068	63.6701	27.7211		mRNA_D-herbacea_M_contig192.4590.1	2914.79	0.355924	0.0742456	4.79388	1.63584e-06
Ec-03_001430	41.1542	-1.39266	0.503631	-2.76524	0.00568818	0.0130764	50.8828	72.8452	55.2624	31.104	13.1993	23.6313		mRNA_S-promiscuus_M_contig2.4984.1	1863.31	-0.14549	0.246699	-0.589745	0.555362	0.691951	1947.68	1637.34	2286.83	2036.01	1609.56	1662.45		Upin_00008829	3.77134	-5.70346	2.33077	-2.44703	0.014404	0.0438986	11.4205	18.7502	0	0	0	0	0	0		mRNA_D-herbacea_M_contig192.4591.1	0	NA	NA	NA	NA
Ec-03_001440	32.9944	-1.5394	0.577586	-2.66524	0.0076934	0.0170808	39.7568	59.7775	47.3829	13.2643	10.0069	27.7779		mRNA_S-promiscuus_M_contig2.4985.1	541.343	-0.115189	0.223939	-0.514379	0.606987	0.734756	530.891	592.724	564.875	505.373	467.259	586.936		Upin_00008830	28.0826	-1.89885	0.470883	-4.03253	5.51785e-05	0.000373643	60.8953	64.8758	22.2853	29.0697	11.594	12.7819	13.8728	9.28579		mRNA_D-herbacea_M_contig192.4592.1	1218.19	-0.726874	0.0860946	-8.44273	3.10015e-17
Ec-03_001460	1871.6	-1.39365	0.283446	-4.91682	8.79633e-07	4.60968e-06	1856.04	2849.95	3428.26	988.629	981.879	1124.82		mRNA_S-promiscuus_M_contig2.4986.1	258.787	-0.0961929	0.297657	-0.323167	0.746569	0.839834	221.476	341.373	238.908	245.91	217.534	287.523		Upin_00008845	4974.63	-3.54131	0.293048	-12.0844	1.27703e-33	2.91919e-31	12770.3	11828.3	5868.99	6180.99	738.933	719.911	727.074	962.496		mRNA_D-herbacea_M_contig192.4593.1	1680.9	-0.6097	0.113974	-5.34944	8.82277e-08
Ec-03_001620	1639.72	-3.04762	0.308435	-9.88092	5.03679e-23	1.77701e-21	1856.08	3166.34	3754.53	348.378	331.88	381.088		mRNA_S-promiscuus_M_contig2.4987.1	785.362	-0.263586	0.259975	-1.01389	0.310634	0.462605	905.445	727.312	938.422	779.359	793.072	568.561		Upin_00008848	98.1612	-2.73775	1.13407	-2.41409	0.0157745	0.047313	328.382	317.756	16.2478	20.412	9.48652	7.85364	60.4373	24.7145		mRNA_D-herbacea_M_contig192.4594.1	5.12354	-1.57972	0.884538	-1.78593	0.0741112
Ec-03_001630	998.734	-1.43034	0.546677	-2.61642	0.00888568	0.019378	2146.26	1151.23	1073.04	515.31	938.77	167.804		mRNA_S-promiscuus_M_contig2.4988.1	929.423	0.31298	0.231082	1.35441	0.175605	0.30503	786.022	766.53	934.373	1020.43	907.204	1161.98		Upin_00008849	43.318	-2.69818	0.851341	-3.16933	0.0015279	0.00665073	118.82	153.366	16.1008	11.6293	5.07373	3.55128	13.8732	24.1297		mRNA_D-herbacea_M_contig192.4595.1	1323.29	-0.0397446	0.0931873	-0.426503	0.669742
Ec-03_001680	438.101	-2.51644	0.290287	-8.66881	4.36677e-18	9.45426e-17	550.197	737.397	950.178	136.106	122.994	131.736		mRNA_S-promiscuus_M_contig2.4989.1	3703.15	0.625799	0.259185	2.41449	0.0157572	0.045397	2620.8	3106.23	3009.63	3537.61	4398.48	5546.17		Upin_00008852	4.79673	-6.05675	1.56918	-3.85983	0.000113468	0.000708565	11.5376	21.6548	3.72628	1.45505	0	0	0	0		mRNA_D-herbacea_M_contig192.4596.1	772.916	0.341888	0.0983892	3.47486	0.000511124
Ec-03_001740	233.237	-1.24216	0.467818	-2.65522	0.00792567	0.0175256	374.822	289.068	319.806	133.392	224.974	57.3609		mRNA_S-promiscuus_M_contig2.4990.1	1836.18	-0.297542	0.203311	-1.46349	0.143335	0.261672	2036.71	1827.19	2210.91	1739.76	1602.73	1599.75		Upin_00008892	106.103	-1.39396	0.253515	-5.49854	3.82947e-08	5.4249e-07	162.473	196.914	128.287	127.119	72.5962	60.9127	50.6647	49.8544		mRNA_D-herbacea_M_contig192.4597.1	12.569	-0.251449	0.627613	-0.400643	0.688683
Ec-03_001810	1167.16	-1.29394	0.282636	-4.57812	4.69178e-06	2.15867e-05	1124.43	1966.8	1883.37	686.008	629.259	713.073		mRNA_S-promiscuus_M_contig2.4994.1	380.314	-0.981121	0.323344	-3.0343	0.00241095	0.00979324	460.322	375.243	679.268	304.967	235.093	226.992		Upin_00008895	69.5021	-2.79806	0.489679	-5.71406	1.10312e-08	1.74269e-07	158.817	204.631	80.3195	42.3397	16.1051	22.1871	17.9744	13.643		mRNA_D-herbacea_M_contig204.5306.1	685.911	0.901619	0.119452	7.54799	4.42028e-14
Ec-03_001860	1205.45	-1.40733	0.228792	-6.15113	7.69327e-10	6.32822e-09	1579.23	1694.22	1979.15	734.96	548.453	696.706		mRNA_S-promiscuus_M_contig2.4995.1	3859.23	-0.572392	0.266245	-2.14987	0.0315654	0.0798806	5293.71	4860.33	3690.92	2910.25	3740.02	2660.13		Upin_00008897	87.482	-1.10807	0.239391	-4.6287	3.67976e-06	3.43114e-05	110.335	117.322	127.197	123.842	69.2093	62.7486	43.2777	45.9236		mRNA_D-herbacea_M_contig204.5307.1	251.854	0.661698	0.156597	4.22548	2.38433e-05
Ec-03_001900	16431.2	-3.95232	0.250299	-15.7904	3.62267e-56	9.78476e-54	22502.5	35170.3	34932.4	2019.56	2094.34	1868.19		mRNA_S-promiscuus_M_contig2.4996.1	3218.08	-0.689747	0.232665	-2.96455	0.00303129	0.011792	4421.92	3375.4	4122.17	2357.44	2801.6	2229.92		Upin_00008962	3.84997	-5.73306	1.85986	-3.08252	0.00205253	0.00854248	13.9697	13.9011	0	2.92896	0	0	0	0		mRNA_D-herbacea_M_contig204.5308.1	343.489	0.316552	0.159468	1.98505	0.0471385
Ec-03_001940	203.86	-1.14597	0.41197	-2.78168	0.00540785	0.0125193	325.452	253.513	263.457	145.494	173.16	62.0864		mRNA_S-promiscuus_M_contig2.4998.1	50.5969	0.246486	0.396862	0.621089	0.534541	0.675201	35.827	55.2614	47.5791	44.5348	66.3332	54.0457		Upin_00009021	92.6227	-2.43812	0.625775	-3.89617	9.77268e-05	0.000618199	92.5913	117.498	206.603	208.508	6.66951	8.66188	49.9183	50.5314		mRNA_D-herbacea_M_contig204.5311.1	605.014	-0.560089	0.131822	-4.24884	2.14883e-05
Ec-03_001960	6912.96	-1.24676	0.226243	-5.51072	3.57359e-08	2.31259e-07	7550.07	10756.3	10875.1	4193.1	4074.13	4029.02		mRNA_S-promiscuus_M_contig2.5001.1	447.963	-0.903713	0.293578	-3.07827	0.00208204	0.0087152	720.882	458.135	572.974	311.744	366.784	257.257		Upin_00009171	6.87921	-6.56563	1.73049	-3.79408	0.000148194	0.000893964	30.4128	19.6651	4.95574	0	0	0	0	0		mRNA_D-herbacea_M_contig204.5312.1	2949.59	-0.0830715	0.112651	-0.737423	0.460865
Ec-03_002010	3332.78	-1.4943	0.222993	-6.7011	2.06856e-11	2.12744e-10	3992.12	5637.65	5128.25	1639.31	1696.62	1902.74		mRNA_S-promiscuus_M_contig2.5002.1	682.585	-0.13624	0.229299	-0.594157	0.552407	0.689315	842.477	646.202	655.984	637.041	655.528	658.276		Upin_00009177	251.969	-2.75995	0.952578	-2.89735	0.00376332	0.0142764	830.617	823.029	51.8952	50.8378	62.2248	51.0688	73.4303	72.6509		mRNA_D-herbacea_M_contig204.5313.1	2721.73	0.882573	0.0878138	10.0505	9.1399e-24
Ec-03_002030	1305.7	-4.20538	0.274735	-15.3071	6.85957e-53	1.63795e-50	1785.65	2721.75	2924.06	136.656	124.638	141.458		mRNA_S-promiscuus_M_contig2.5003.1	138.391	-0.174467	0.326615	-0.534167	0.593226	0.724107	158.507	114.979	167.033	162.649	108.279	118.9		Upin_00009202	179.526	-1.26365	0.241917	-5.22349	1.75581e-07	2.20198e-06	252.002	189.766	281.232	290.763	79.7485	105.847	99.5638	137.289		mRNA_D-herbacea_M_contig204.5314.1	1383.03	0.564753	0.13819	4.08679	4.37391e-05
Ec-03_002040	310.504	-1.24595	0.259784	-4.7961	1.61787e-06	8.0928e-06	372.933	409.448	528.362	174.343	178.053	199.885		mRNA_S-promiscuus_M_contig2.5004.1	4846.81	-0.022051	0.250966	-0.0878646	0.929984	0.959404	4737.85	4136.59	5777.32	5572.66	4136.07	4720.35		Upin_00009212	10.2599	-2.43917	0.783638	-3.11262	0.00185431	0.00783204	23.062	31.5026	8.69771	5.82088	1.45313	2.13472	5.71418	3.69403		mRNA_D-herbacea_M_contig204.5319.1	1.498	0.0947059	1.65685	0.0571601	0.954418
Ec-03_002140	96.5062	-2.74217	0.564602	-4.85683	1.1928e-06	6.10519e-06	307.868	85.7432	110.03	22.6956	30.7354	21.9654		mRNA_S-promiscuus_M_contig2.5005.1	2577.64	-0.081959	0.248481	-0.32984	0.741521	0.836242	3337.34	2286.22	2329.35	2519.12	2490.42	2503.4		Upin_00009216	78.2325	-1.97848	0.301894	-6.55355	5.61833e-11	1.31825e-09	149.378	159.62	80.939	109.22	37.1143	31.3481	26.9431	31.2971		mRNA_D-herbacea_M_contig204.5320.1	5.4886	-0.72994	0.868641	-0.840324	0.400727
Ec-03_002180	4747.16	-2.22999	0.24063	-9.26731	1.90902e-20	5.34006e-19	7334.61	8228.84	7914.65	1254.06	1841.78	1909		mRNA_S-promiscuus_M_contig2.5006.1	1960.85	0.152765	0.316401	0.48282	0.629223	0.751915	1908.6	2014.37	1648.06	1714.59	1558.83	2920.63		Upin_00009245	21157.1	-1.58053	0.272092	-5.8088	6.29235e-09	1.04207e-07	22521.5	22549.3	40169.4	41604.9	8549.35	9778.01	13607.4	10477.2		mRNA_D-herbacea_M_contig204.5321.1	0.687755	-2.22144	2.49024	-0.892057	0.372362
Ec-03_002200	703.541	-2.20987	0.34133	-6.47431	9.52488e-11	8.84622e-10	1358.2	742.91	1370.04	313.419	248.886	187.785		mRNA_S-promiscuus_M_contig2.5007.1	2697.56	-0.310782	0.234501	-1.32529	0.185074	0.316995	3360.14	3149.9	2450.83	2412.62	2193.87	2617.97		Upin_00009259	810.851	-1.34243	0.288364	-4.65535	3.23438e-06	3.0613e-05	929.758	942.482	1363.05	1416.36	330.809	315.391	617.172	571.791		mRNA_D-herbacea_M_contig204.5322.1	1.52775	0.622529	1.82573	0.340975	0.733122
Ec-03_002270	613.268	-1.94687	0.613102	-3.17544	0.00149611	0.00401923	2093.2	446.334	382.089	330.407	270.375	157.204		mRNA_S-promiscuus_M_contig2.5008.1	1789.43	0.0922017	0.334904	0.275308	0.78308	0.867052	1559.02	1664.97	1973.01	2680.8	1542.25	1316.55		Upin_00009269	12.0888	-4.30676	0.819176	-5.25743	1.46084e-07	1.86304e-06	24.5928	12.7859	27.2749	27.6289	2.90145	0.710667	0.816149	0		mRNA_D-herbacea_M_contig204.5323.1	865.865	-0.0835812	0.0962146	-0.868696	0.385013
Ec-03_002320	306.225	-2.59083	0.356667	-7.26401	3.75793e-13	4.78483e-12	356.559	480.811	738.644	102.779	74.4938	84.0639		mRNA_S-promiscuus_M_contig2.5009.1	217.551	-0.748269	0.291998	-2.56259	0.0103896	0.0321799	308.329	230.85	279.401	199.438	152.176	135.114		Upin_00009273	85.19	-9.47191	1.71015	-5.53864	3.04822e-08	4.38403e-07	18.7592	14.7625	322.833	324.439	0.726188	0	0	0		mRNA_D-herbacea_M_contig204.5324.1	1168.8	0.0152311	0.139289	0.109349	0.912926
Ec-03_002330	15246.1	-1.31515	0.243763	-5.39519	6.84505e-08	4.22551e-07	17212.3	21319.7	26721.2	8617.07	9726.2	7880.25		mRNA_S-promiscuus_M_contig2.5012.1	308.006	-0.303472	0.361698	-0.83902	0.401458	0.55561	368.041	259.372	393.793	394.036	236.068	196.726		Upin_00009275	3.22536	-4.69554	1.38956	-3.37916	0.000727074	0.00356033	7.03736	2.97156	6.30278	8.77345	0	0.717696	0	0		mRNA_D-herbacea_M_contig204.5325.1	1396.84	-0.826178	0.0842846	-9.80225	1.10111e-22
Ec-03_002340	365.414	-1.50518	0.348893	-4.31417	1.60201e-05	6.67038e-05	403.08	618.681	599.819	229.408	119.522	221.976		mRNA_S-promiscuus_M_contig2.5013.1	267.635	-0.106973	0.352395	-0.303561	0.761462	0.851186	375.64	194.306	263.204	292.381	286.794	193.484		Upin_00009294	9.75416	-2.40601	0.714993	-3.36509	0.000765196	0.00371804	13.0079	7.87009	26.0494	18.9074	3.62829	4.97624	0.81619	2.7776		mRNA_D-herbacea_M_contig204.5326.1	342.256	0.377473	0.129059	2.92481	0.00344664
Ec-03_002410	307.912	-1.32918	0.471289	-2.82032	0.00479761	0.0112809	400.914	359.145	561.626	191.455	265.201	69.1276		mRNA_S-promiscuus_M_contig2.5014.1	8.28535	-0.176555	0.781669	-0.22587	0.821303	0.89027	7.59966	11.5871	7.08625	6.77704	5.85293	10.8091		Upin_00009302	235.118	-1.75284	0.448441	-3.90874	9.27781e-05	0.00059036	676.969	442.356	167.159	164.25	121.023	120.726	101.191	87.271		mRNA_D-herbacea_M_contig204.5329.1	2718.76	0.0915475	0.101485	0.902081	0.367014
Ec-03_002500	226.915	-1.6106	0.465035	-3.4634	0.000533394	0.00160252	274.7	324.168	426.945	136.807	154.089	44.7839		mRNA_S-promiscuus_M_contig2.5015.1	3631.13	-0.0886651	0.323692	-0.273918	0.784147	0.868031	3718.41	4300.59	3209.06	2761.16	5012.06	2785.51		Upin_00009331	18.1078	-7.96537	1.19678	-6.65568	2.81994e-11	6.90656e-10	49.471	56.9602	21.002	17.4292	0	0	0	0		mRNA_D-herbacea_M_contig204.5330.1	7.15659	-0.0277302	0.713983	-0.0388388	0.969019
Ec-03_002560	51.3618	-2.32824	0.537763	-4.32949	1.49454e-05	6.24185e-05	118.383	60.1452	78.3859	17.471	9.15934	24.6261		mRNA_S-promiscuus_M_contig2.5016.1	1594.95	-0.694836	0.293836	-2.36471	0.0180444	0.050834	2438.41	1550.89	1926.45	1106.59	1523.71	1023.63		Upin_00009332	7.68355	-6.72426	1.2772	-5.26485	1.40302e-07	1.79233e-06	17.4649	10.8021	25.9396	7.2618	0	0	0	0		mRNA_D-herbacea_M_contig204.5331.1	13329.9	-0.777333	0.121884	-6.37767	1.79807e-10
Ec-03_002750	276.901	-1.04994	0.438645	-2.39359	0.0166844	0.0337002	609.716	311.703	198.264	170.605	150.372	220.75		mRNA_S-promiscuus_M_contig2.5017.1	3556.49	-0.784946	0.245513	-3.19716	0.00138786	0.00622205	5358.85	3527.82	4616.19	2681.77	2635.77	2518.53		Upin_00009339	994.782	-2.41931	0.244778	-9.8837	4.89912e-23	5.47504e-21	2026.89	2108.88	1261.86	1306.43	284.62	249.412	378.848	341.317		mRNA_D-herbacea_M_contig204.5332.1	556.273	-0.423298	0.120545	-3.51154	0.000445523
Ec-03_002790	9962.39	-1.72647	0.28733	-6.00868	1.8704e-09	1.45912e-08	10104.8	16185.3	19613.1	4427.51	4839.87	4603.68		mRNA_S-promiscuus_M_contig2.5018.1	973.248	-0.421053	0.609587	-0.690719	0.489742	0.635832	1285.43	1847.69	209.551	703.844	852.577	940.395		Upin_00009340	1513.64	-1.26425	0.214972	-5.88101	4.0778e-09	7.00703e-08	1802	1661.74	2420.05	2665.72	805.856	772.668	875.179	1105.9		mRNA_D-herbacea_M_contig204.5333.1	1030.08	0.240922	0.090762	2.65443	0.0079442
Ec-03_002870	563.342	-1.23368	0.355378	-3.47145	0.000517655	0.00156149	925.326	685.978	760.712	363.52	453.87	190.648		mRNA_S-promiscuus_M_contig2.5019.1	476.24	-0.298633	0.625131	-0.477713	0.632855	0.754902	636.2	847.639	92.1212	352.406	484.818	444.255		Upin_00009358	8110.35	-1.31279	0.244577	-5.3676	7.97933e-08	1.06253e-06	7803.77	9330.27	13950.6	15176.6	4450.32	4365.99	5581.21	4224.13		mRNA_D-herbacea_M_contig204.5334.1	2118.04	-0.453349	0.0870889	-5.20559	1.93379e-07
Ec-03_002930	260.136	-1.25593	0.239304	-5.24825	1.53551e-07	8.98722e-07	364.964	375.098	360.051	164.363	132.144	164.198		mRNA_S-promiscuus_M_contig2.5020.1	1227.1	-0.777386	0.426142	-1.82424	0.0681155	0.146397	2145.28	1737.17	767.34	611.869	1103.28	997.683		Upin_00009362	1966.93	-1.63561	0.197388	-8.28625	1.16872e-16	6.38858e-15	2744.09	2470.38	3308.19	3381.28	764.018	861.432	1203.18	1002.89		mRNA_D-herbacea_M_contig204.5339.1	9.6386	0.359349	0.660557	0.544009	0.586435
Ec-03_002990	1476.21	-2.9688	0.270629	-10.97	5.32761e-28	2.92592e-26	2416.8	2986.17	2451.19	405.168	241.21	356.713		mRNA_S-promiscuus_M_contig2.5021.1	155.095	0.394121	0.520512	0.75718	0.448942	0.599846	72.7396	79.3269	250.043	168.458	139.495	220.506		Upin_00009387	1674.99	-1.98238	0.230171	-8.61266	7.13835e-18	4.66218e-16	2528.26	2075.79	2971.82	3118.9	800.55	822.889	480.639	601.035		mRNA_D-herbacea_M_contig204.5340.1	16.2356	-0.524757	0.484518	-1.08305	0.278787
Ec-03_003100	35.3973	-1.92848	0.786106	-2.4532	0.014159	0.0291824	98.4	38.9444	30.6025	21.2189	2.9114	20.3063		mRNA_S-promiscuus_M_contig2.5023.1	498.651	0.539379	0.258408	2.08732	0.0368593	0.0904152	348.499	399.308	471.742	686.417	573.587	512.353		Upin_00009388	540.091	-1.79032	0.379171	-4.72166	2.33924e-06	2.27838e-05	445.888	433.12	1181.48	1291.44	214.344	227.463	268.422	258.573		mRNA_D-herbacea_M_contig204.5341.1	72.6708	0.190793	0.239575	0.796384	0.425809
Ec-03_003110	38.9594	-1.63515	0.619792	-2.63823	0.00833401	0.0183204	102.415	32.2034	42.1267	19.5002	13.7293	23.7816		mRNA_S-promiscuus_M_contig2.5024.1	373.21	-0.960891	0.309899	-3.10066	0.0019309	0.00817287	583.003	516.962	379.621	303.998	264.357	191.322		Upin_00009393	5.22931	-3.60813	1.04575	-3.45028	0.000560006	0.00284951	5.82713	3.92707	17.2832	11.6166	0.72307	0.708928	0.815824	0.932677		mRNA_D-herbacea_M_contig204.5342.1	17.5218	0.823767	0.523809	1.57265	0.115801
Ec-03_003180	2645.99	-1.0928	0.290316	-3.76418	0.000167096	0.000563117	4953.09	3225.44	2629.34	1572.82	1825.26	1670.02		mRNA_S-promiscuus_M_contig2.5025.1	2084.8	0.219274	0.222495	0.985523	0.324367	0.47709	1678.44	2227.39	1873.81	2410.69	2168.51	2149.94		Upin_00009395	41.1303	-2.7852	0.552506	-5.04103	4.63042e-07	5.345e-06	37.9149	41.2235	122.141	85.6548	9.39558	4.25205	9.78931	18.6712		mRNA_D-herbacea_M_contig204.5343.1	16.6841	0.697009	0.512205	1.3608	0.173576
Ec-03_003200	300.884	-1.02651	0.431926	-2.37659	0.0174737	0.0350836	436.482	364.979	409.631	220.013	289.252	84.948		mRNA_S-promiscuus_M_contig2.5026.1	149.453	0.673474	0.437525	1.53928	0.123736	0.233315	84.6819	191.632	68.8379	198.47	183.392	169.703		Upin_00009398	554.777	-1.43357	0.148527	-9.65196	4.82246e-22	5.01768e-20	766.667	716.66	858.205	898.332	336.29	271.301	307.657	283.106		mRNA_D-herbacea_M_contig204.5344.1	867.687	-0.277598	0.107204	-2.58945	0.00961294
Ec-03_003260	1216.89	-1.63635	0.258212	-6.33723	2.33935e-10	2.05893e-09	1609.6	2135.81	1779.04	638.251	454.234	684.427		mRNA_S-promiscuus_M_contig2.5027.1	2235.69	0.478606	0.272215	1.75819	0.0787156	0.163914	2239.73	1600.8	1764.48	2114.43	3166.44	2528.26		Upin_00009417	112.53	-3.18427	0.652716	-4.87849	1.06901e-06	1.13979e-05	298.65	410.934	50.1122	51.0694	15.3523	16.4443	29.4082	28.272		mRNA_D-herbacea_M_contig204.5345.1	460.465	-0.151587	0.127103	-1.19263	0.233014
Ec-03_003270	2962.58	-1.52073	0.249472	-6.09579	1.08899e-09	8.80818e-09	3463.81	4702.47	5015.64	1701.14	1266.05	1626.38		mRNA_S-promiscuus_M_contig2.5028.1	10656.6	-0.209759	0.246272	-0.851738	0.39436	0.54862	12358.1	8760.72	13171.3	9581.76	10217.3	9850.37		Upin_00009424	41.4177	-4.60749	0.567843	-8.11402	4.89715e-16	2.49606e-14	72.8515	63.8122	87.6414	94.3819	7.95316	2.83554	0	1.86565		mRNA_D-herbacea_M_contig204.5346.1	0.364847	1.38663	3.76166	0.368622	0.712409
Ec-03_003300	1174.31	-3.49618	0.38759	-9.02028	1.87606e-19	4.70471e-18	1199.88	2628.98	2643.17	235.561	128.706	209.578		mRNA_S-promiscuus_M_contig2.5029.1	1670.06	0.104099	0.256615	0.405663	0.684991	0.792453	1694.72	1581.19	1553.91	2074.74	1794.9	1320.88		Upin_00009425	85.8478	-8.7743	1.24798	-7.03078	2.05386e-12	6.09972e-11	47.6376	29.5221	304.137	304.049	0.726061	0.711196	0	0		mRNA_D-herbacea_M_contig204.5347.1	690.439	0.672914	0.110492	6.09017	1.12792e-09
Ec-03_003340	2010.36	-1.48813	0.215819	-6.89528	5.37604e-12	5.90504e-11	2910.04	3218.34	2764.05	1175.56	1117.67	876.501		mRNA_S-promiscuus_M_contig2.5030.1	412.483	-0.742443	0.254287	-2.91971	0.00350359	0.0132114	552.604	437.635	558.801	316.584	263.382	345.892		Upin_00009426	7.2029	-6.62781	1.78505	-3.71296	0.000204846	0.00119371	4.32839	0	28.561	24.7338	0	0	0	0		mRNA_D-herbacea_M_contig204.5348.1	150.61	0.214785	0.188902	1.13702	0.255531
Ec-03_003410	133.195	-1.2183	0.307777	-3.95839	7.5456e-05	0.000273354	187.723	191.194	179.989	93.0367	60.2947	86.9336		mRNA_S-promiscuus_M_contig2.5033.1	0.162581	0.981592	4.08047	0.240558	0.809897	0.883789	0	0	0	0	0.975489	0		Upin_00009427	3.22536	-4.69554	1.38956	-3.37916	0.000727074	0.00356033	7.03736	2.97156	6.30278	8.77345	0	0.717696	0	0		mRNA_D-herbacea_M_contig204.5349.1	6120.4	-0.468352	0.0886959	-5.28042	1.28886e-07
Ec-03_003420	768.916	-1.30829	0.243773	-5.36683	8.01345e-08	4.90088e-07	1102.36	1094.65	1089.54	539.911	348.797	438.248		mRNA_S-promiscuus_M_contig2.5034.1	1332.14	-0.612228	0.347655	-1.76102	0.0782345	0.1632	1503.65	1910.09	1418.26	1551.94	855.503	753.397		Upin_00009428	2.97807	-4.5996	1.5143	-3.03744	0.00238598	0.00972373	1.44843	4.9161	12.3883	4.36135	0	0.710358	0	0		mRNA_D-herbacea_M_contig204.5350.1	14.5553	0.499143	0.506573	0.985333	0.32446
Ec-03_003430	612.844	-1.36933	0.544201	-2.51622	0.011862	0.0250213	1048.4	781.566	820.853	351.618	584.344	90.2873		mRNA_S-promiscuus_M_contig2.5035.1	1374.24	-0.82763	0.368038	-2.24877	0.0245274	0.0651439	1859.75	1919	1495.2	643.818	1515.91	811.766		Upin_00009436	101.236	-5.32578	0.380579	-13.9939	1.69922e-44	7.54003e-42	186.985	220.2	189.456	193.324	0.724712	7.10175	6.52847	5.57007		mRNA_D-herbacea_M_contig204.5351.1	87.4047	-0.826292	0.307659	-2.68574	0.0072369
Ec-03_003480	283.787	-1.42317	0.45291	-3.14229	0.00167632	0.00443894	525.451	341.919	372.966	147.555	244.427	70.4024		mRNA_S-promiscuus_M_contig2.5037.1	9.37509	-1.04076	0.942218	-1.10458	0.269341	0.41664	18.4563	6.2392	13.1602	0.968148	8.7794	8.64731		Upin_00009440	6.6664	-6.52114	1.70578	-3.82297	0.000131855	0.000807675	27.4502	19.6773	6.20377	0	0	0	0	0		mRNA_D-herbacea_M_contig204.5352.1	75.6284	0.329353	0.272783	1.20738	0.227286
Ec-03_003520	18082.9	-3.65576	0.282002	-12.9636	1.96824e-38	2.16192e-36	26351.9	39364.7	34805.5	3420.02	2081.76	2473.63		mRNA_S-promiscuus_M_contig2.5038.1	5697.37	-0.22629	0.188729	-1.19902	0.23052	0.372615	6532.45	5690.15	6207.55	5328.69	5361.29	5064.08		Upin_00009494	12.2992	-4.06844	0.71727	-5.67212	1.41043e-08	2.18024e-07	21.9991	24.9214	28.1357	17.6661	1.48578	0.723185	0.818504	2.64372		mRNA_D-herbacea_M_contig204.5353.1	374.382	0.340723	0.133944	2.54377	0.0109665
Ec-03_003600	14676.9	-2.75842	0.238865	-11.5481	7.55005e-31	5.07733e-29	20946.4	27317.3	28459.3	4494.54	3578.06	3265.53		mRNA_S-promiscuus_M_contig2.5039.1	17.3271	0.431732	0.676029	0.638628	0.523065	0.665543	7.59966	22.2828	14.1725	23.2355	10.7304	25.9419		Upin_00009523	14.6254	-2.20909	0.610674	-3.61747	0.000297497	0.00164008	31.833	33.4382	16.1148	14.5409	6.5276	1.42122	5.71297	7.41467		mRNA_D-herbacea_M_contig204.5354.1	2.38064	-0.308445	1.23063	-0.250641	0.802092
Ec-03_003610	11652.9	-1.89701	0.232097	-8.17337	2.99903e-16	5.35342e-15	14782.1	19867.7	20468.8	5054.11	5487.05	4257.69		mRNA_S-promiscuus_M_contig2.5040.1	901.077	0.453607	0.249502	1.81805	0.0690569	0.147897	605.802	773.66	901.978	985.575	1027.19	1112.26		Upin_00009619	64.4073	-1.19434	0.291881	-4.09189	4.27872e-05	0.000299272	83.6982	79.7168	86.9145	109.115	40.6658	53.346	35.9154	25.8867		mRNA_D-herbacea_M_contig204.5355.1	1257.31	0.398153	0.124384	3.201	0.00136954
Ec-03_003630	1444.31	-1.50145	0.307231	-4.88703	1.02367e-06	5.30379e-06	1397.21	2283.98	2723.06	860.173	650.416	751.046		mRNA_S-promiscuus_M_contig2.5041.1	581.645	-0.342125	0.300035	-1.14029	0.254167	0.3994	530.891	547.267	872.621	462.775	492.622	583.693		Upin_00009621	12.3969	-7.41318	1.24637	-5.94784	2.71707e-09	4.83401e-08	8.44755	17.8276	37.8084	35.092	0	0	0	0		mRNA_D-herbacea_M_contig22.5827.1	303.367	0.334618	0.144181	2.32081	0.020297
Ec-03_003680	459.867	-1.46541	0.220705	-6.63968	3.14362e-11	3.14286e-10	613.923	652.753	759.077	247.35	232.037	254.064		mRNA_S-promiscuus_M_contig2.5042.1	188.785	0.374172	0.419217	0.892548	0.372099	0.52668	154.165	165.784	173.107	151.999	138.519	349.135		Upin_00009631	9.05373	-4.10683	0.855074	-4.80289	1.56389e-06	1.58458e-05	20.6946	18.9209	14.0397	14.6921	0.741938	0	2.45557	0.885045		mRNA_D-herbacea_M_contig22.5828.1	0.900227	-0.78463	2.07788	-0.377611	0.705719
Ec-03_003720	67.8698	-2.47026	0.581948	-4.2448	2.18785e-05	8.8524e-05	43.1159	167.914	134.029	23.0964	15.6187	23.4441		mRNA_S-promiscuus_M_contig2.5043.1	15.7731	-0.560525	0.819628	-0.683877	0.494053	0.639368	8.68533	37.4352	10.1232	5.80889	18.5343	14.0519		Upin_00009667	9.73458	-3.72288	0.822766	-4.52483	6.04436e-06	5.36615e-05	18.729	10.8303	12.4289	30.5626	1.45344	1.42339	2.449	0		mRNA_D-herbacea_M_contig22.5829.1	1.19051	-1.42156	1.81824	-0.781831	0.434314
Ec-03_003770	2714.59	-1.88576	0.343149	-5.49544	3.89729e-08	2.50436e-07	2348.87	5188.62	5281.32	1221.85	1034.01	1212.86		mRNA_S-promiscuus_M_contig2.5044.1	1.25422	-1.4424	2.27142	-0.635024	0.525413	0.667485	0	4.45657	1.01232	0	0.975489	1.08091		Upin_00009687	49.2207	-3.73191	0.431088	-8.65697	4.84471e-18	3.23417e-16	70.2637	82.8007	109.69	103.43	2.18484	9.26734	10.6149	5.51451		mRNA_D-herbacea_M_contig22.5830.1	2.8584	-0.271456	1.11369	-0.243744	0.807429
Ec-03_003840	124.24	-1.07578	0.365216	-2.9456	0.00322329	0.00795847	111.041	176.305	218.421	79.4556	72.8475	87.3717		mRNA_S-promiscuus_M_contig2.5045.1	941.806	-0.140339	0.243913	-0.575367	0.565043	0.700372	814.249	989.358	1159.11	950.721	926.714	810.685		Upin_00009720	85.7064	-1.35921	0.252742	-5.37784	7.5384e-08	1.00648e-06	131.845	120.952	123.798	117.06	67.692	40.9568	39.2397	44.108		mRNA_D-herbacea_M_contig22.5831.1	2733.58	0.313225	0.104159	3.00717	0.00263691
Ec-03_003930	770.338	-1.14903	0.342127	-3.35849	0.000783682	0.00225773	884.884	1186.27	1114.62	595.437	277.071	563.75		mRNA_S-promiscuus_M_contig2.5046.1	64.8441	0.0384004	0.332345	0.115544	0.908014	0.946708	62.9686	63.2833	65.8009	70.6748	71.2107	55.1266		Upin_00009721	110.881	-1.23814	0.375883	-3.29396	0.000987855	0.00461417	206.456	225.921	110.003	79.8965	52.1074	54.6251	74.2484	83.7878		mRNA_D-herbacea_M_contig22.5832.1	384.484	0.928587	0.154204	6.02181	1.72474e-09
Ec-03_004060	194.338	-1.60993	0.351813	-4.57609	4.7375e-06	2.17909e-05	300.245	320.99	256.971	117.728	57.9274	112.168		mRNA_S-promiscuus_M_contig2.5047.1	513.749	-0.40345	0.266041	-1.5165	0.129393	0.241363	479.864	672.05	603.344	430.826	517.009	379.401		Upin_00009736	2011.66	-1.86481	0.148032	-12.5974	2.18215e-36	6.21171e-34	2743.53	3472.5	3348.34	3062.78	958.015	917.693	860.357	730.074		mRNA_D-herbacea_M_contig22.5833.1	7860.03	-0.0979576	0.0843181	-1.16176	0.245332
Ec-03_004070	1001.33	-1.77561	0.308799	-5.75006	8.92103e-09	6.28669e-08	969.044	1820.35	1860.84	478.459	440.083	439.22		mRNA_S-promiscuus_M_contig2.5048.1	0	NA	NA	NA	NA	NA	0	0	0	0	0	0		Upin_00009743	362.097	-1.37764	0.234244	-5.88123	4.07236e-09	7.00566e-08	519.697	534.248	505.761	531.01	160.015	140.79	245.053	260.207		mRNA_D-herbacea_M_contig22.5835.1	415.995	0.718572	0.125974	5.70413	1.16942e-08
Ec-03_004100	85.2098	-2.28102	0.36282	-6.28691	3.23854e-10	2.78924e-09	137.052	161.528	125.08	31.3107	24.9581	31.3292		mRNA_S-promiscuus_M_contig2.5050.1	636.49	-0.0999212	0.228351	-0.437577	0.661693	0.775449	652.485	655.115	668.132	720.302	571.636	551.266		Upin_00009744	7.83112	-6.75457	1.34897	-5.0072	5.52271e-07	6.27418e-06	21.6275	15.75	22.3612	2.91025	0	0	0	0		mRNA_D-herbacea_M_contig22.5836.1	564.566	-0.497237	0.133635	-3.72085	0.00019855
Ec-03_004470	159.546	-2.51686	0.283136	-8.88921	6.15425e-19	1.46953e-17	270.448	286.758	257.769	53.4896	43.9365	44.8737		mRNA_S-promiscuus_M_contig2.5051.1	1669.43	0.673538	0.285165	2.36192	0.0181805	0.0511261	1366.85	1583.86	909.065	2259.66	1946.1	1951.05		Upin_00009756	69.197	-1.31571	0.397098	-3.31332	0.000921942	0.00435756	125.365	149.648	68.3509	50.9356	33.4262	30.6007	48.1631	47.0866		mRNA_D-herbacea_M_contig22.5838.1	475.622	-0.240141	0.118941	-2.01899	0.0434883
Ec-03_004600	1155.33	-1.17825	0.519909	-2.26627	0.0234348	0.0453288	2332.81	1291.39	1183.13	616.529	1246.24	261.863		mRNA_S-promiscuus_M_contig2.5052.1	817.466	-0.374966	0.253476	-1.47929	0.139062	0.255499	1025.95	726.421	1017.38	778.391	709.18	647.467		Upin_00009762	484.704	-9.62391	2.26312	-4.2525	2.11395e-05	0.00016059	1888.41	1983.04	1.24013	0	1.45103	0	1.63234	1.85247		mRNA_D-herbacea_M_contig22.5840.1	800.473	-0.611139	0.0940064	-6.50104	7.97675e-11
Ec-03_004680	57.4357	-1.24725	0.547685	-2.27732	0.0227672	0.044162	73.5221	76.6493	92.6855	34.132	54.6787	12.9466		mRNA_S-promiscuus_M_contig2.5053.1	19.8098	0.0239256	0.555754	0.0430506	0.965661	0.981469	21.7133	24.0655	13.1602	25.1718	18.5343	16.2137		Upin_00009776	2726.51	-1.15845	0.174591	-6.63522	3.2403e-11	7.84693e-10	4324.83	4233.46	3228.74	3276.29	1607.23	1566.83	2034.17	1540.54		mRNA_D-herbacea_M_contig22.5844.1	357.281	0.0829294	0.139189	0.595804	0.551306
Ec-03_004700	84.8865	-1.20698	0.331664	-3.63917	0.000273516	0.000878793	130.432	100.331	124.576	50.4349	55.3502	48.1942		mRNA_S-promiscuus_M_contig2.5054.1	1661.38	-0.297217	0.258366	-1.15037	0.249991	0.394923	2228.87	1486.71	1780.67	1554.85	1622.24	1294.93		Upin_00009785	4540.27	-1.2923	0.225959	-5.71919	1.07031e-08	1.69797e-07	5683.38	4674.04	7615.53	7818.35	2245.64	2202.07	2948.38	3134.79		mRNA_D-herbacea_M_contig22.5845.1	1295.81	0.0111806	0.0840293	0.133056	0.894149
Ec-03_004740	330.599	-1.16832	0.522704	-2.23515	0.0254074	0.0486997	454.178	390.4	528.409	180.864	362.178	67.5653		mRNA_S-promiscuus_M_contig2.5055.1	1661.86	0.0860607	0.293152	0.29357	0.769086	0.856918	1498.22	1437.69	1901.14	2223.84	1306.18	1604.08		Upin_00009786	194.052	-1.07996	0.15315	-7.05163	1.7683e-12	5.28285e-11	284.608	276.069	238.349	254.902	123.887	128.833	127.588	118.175		mRNA_D-herbacea_M_contig22.5846.1	678.974	-0.163012	0.136714	-1.19236	0.23312
Ec-03_004830	152.565	-1.21377	0.427654	-2.83821	0.00453669	0.0107425	110.006	259.052	270.738	95.6438	73.6921	106.257		mRNA_S-promiscuus_M_contig2.5056.1	0	NA	NA	NA	NA	NA	0	0	0	0	0	0		Upin_00009801	976.625	-1.9681	0.374825	-5.25071	1.51515e-07	1.92579e-06	2300.35	1921.79	1007.94	991.9	238.067	291.488	566.649	494.811		mRNA_D-herbacea_M_contig22.5847.1	290.205	0.697292	0.415384	1.67867	0.0932171
Ec-03_004970	626.314	-1.80124	0.416649	-4.32315	1.53815e-05	6.41584e-05	443.982	1365.27	1110.96	243.317	333.864	260.497		mRNA_S-promiscuus_M_contig2.5057.1	21.288	0.763405	0.669579	1.14013	0.254234	0.399471	6.514	29.4133	11.1355	29.0444	22.4362	29.1847		Upin_00009808	396.398	-1.5564	0.260682	-5.9705	2.36526e-09	4.28388e-08	411.445	564.884	646.151	743.602	162.733	156.18	263.942	222.246		mRNA_D-herbacea_M_contig22.5848.1	35.6176	0.702632	0.390008	1.80158	0.0716111
Ec-03_005050	338.247	-1.94446	0.496982	-3.91254	9.13306e-05	0.000325186	506.314	537.344	567.4	121.25	246.333	50.8385		mRNA_S-promiscuus_M_contig2.5058.1	505.193	-0.322081	0.255265	-1.26175	0.207038	0.344312	596.031	492.896	595.245	506.341	362.882	477.764		Upin_00009809	220.431	-3.33775	0.46204	-7.22395	5.05006e-13	1.66354e-11	593.315	652.064	188.567	170.54	29.1713	39.2496	46.5498	43.992		mRNA_D-herbacea_M_contig22.5849.1	957.012	0.377102	0.102448	3.68091	0.000232399
Ec-03_005070	95.2508	-1.34487	0.409821	-3.28161	0.00103217	0.0028912	129.303	132.681	147.842	47.4037	80.1957	34.0797		mRNA_S-promiscuus_M_contig2.5059.1	9099.13	-0.330237	0.249246	-1.32494	0.185191	0.317114	10393.1	9519.23	10495.7	6224.22	9562.71	8399.78		Upin_00009810	3616.31	-3.6601	0.231041	-15.8418	1.6018e-56	1.09847e-53	4648.87	7039.85	6999.26	8121.63	452.876	513.729	698.375	455.857		mRNA_D-herbacea_M_contig22.5850.1	40.2549	-0.329555	0.317308	-1.0386	0.298992
Ec-03_005110	580.734	-1.0725	0.212938	-5.03665	4.73758e-07	2.59115e-06	743.513	838	780.252	388.195	406.622	327.821		mRNA_S-promiscuus_M_contig2.5061.1	723.407	0.666956	0.358395	1.86095	0.0627506	0.137472	529.805	706.812	440.36	543.131	1034.02	1086.32		Upin_00009816	11.3881	-5.25255	1.1838	-4.43704	9.12041e-06	7.67855e-05	44.7679	28.5352	11.1697	4.36399	1.45186	0	0.816228	0		mRNA_D-herbacea_M_contig22.5851.1	553.029	-0.464325	0.121408	-3.82451	0.000131033
Ec-03_005120	271.302	-2.63925	0.453578	-5.81874	5.9294e-09	4.27352e-08	349.265	569.366	484.291	77.166	115.217	32.5045		mRNA_S-promiscuus_M_contig2.5062.1	1247.03	0.0955147	0.22625	0.422164	0.672906	0.783354	1148.63	1156.93	1311.97	1413.5	1363.73	1087.4		Upin_00009837	5.30506	-2.21514	0.917841	-2.41342	0.0158034	0.0473632	12.8771	7.89026	9.9855	4.37224	3.6451	2.85372	0.816627	0		mRNA_D-herbacea_M_contig22.5852.1	2.38325	-0.907634	1.37852	-0.658411	0.510274
Ec-03_005270	2203.09	-1.45984	0.456226	-3.19982	0.00137512	0.00372763	3860.24	3325.66	2508.26	900.973	2067.86	555.57		mRNA_S-promiscuus_M_contig2.5063.1	730.057	-0.473894	0.25522	-1.8568	0.0633393	0.138362	884.818	835.161	827.067	699.003	666.259	468.036		Upin_00009839	2202.81	-1.05474	0.267278	-3.94621	7.93969e-05	0.000514545	1969.34	2084.57	3931.58	3910.88	1467.03	1397.78	1518.26	1343.04		mRNA_D-herbacea_M_contig22.5853.1	282.256	0.0400605	0.141063	0.28399	0.776418
Ec-03_005310	210.28	-1.14986	0.267673	-4.29574	1.74112e-05	7.19144e-05	235.776	308.291	325.974	130.667	134.074	126.9		mRNA_S-promiscuus_M_contig2.5064.1	1.79816	0.292481	1.68063	0.174031	0.861841	0.917652	2.17133	2.67394	0	1.9363	2.92647	1.08091		Upin_00009845	3.56299	-4.07903	1.64887	-2.47384	0.013367	0.0412917	0	1.97302	7.49328	17.4917	0.729322	0	0.816668	0		mRNA_D-herbacea_M_contig22.5854.1	374.469	-0.00213171	0.693661	-0.00307313	0.997548
Ec-03_005390	38.1215	-2.57953	0.925936	-2.78586	0.00533854	0.0123832	140.389	45.4547	9.56364	16.0196	12.931	4.37096		mRNA_S-promiscuus_M_contig2.5065.1	0.162581	0.981592	4.08047	0.240558	0.809897	0.883789	0	0	0	0	0.975489	0		Upin_00009852	905.76	-1.29716	0.319223	-4.0635	4.83421e-05	0.000332424	1710.3	1791.69	830.146	817.476	459.459	405.288	643.178	588.543		mRNA_D-herbacea_M_contig22.5858.1	1314.97	0.332844	0.0965497	3.44738	0.00056605
Ec-03_005410	12.0425	-3.7563	1.13647	-3.30525	0.00094893	0.00267761	30.3228	5.8824	31.4879	1.65804	2.90382	0		mRNA_S-promiscuus_M_contig2.5066.1	6.84859	1.30262	0.864865	1.50615	0.132027	0.245094	4.34266	4.45657	3.03696	11.6178	6.82842	10.8091		Upin_00009862	10.9915	-6.50365	1.43818	-4.52215	6.12155e-06	5.41676e-05	10.095	2.95296	60.8642	13.0956	0	0	0	0.923964		mRNA_D-herbacea_M_contig22.5859.1	88.4228	0.61743	0.267594	2.30734	0.0210358
Ec-04_000050	60.6179	-1.57481	0.482676	-3.26267	0.00110366	0.00307162	80.4025	86.9897	104.924	33.9235	14.8038	42.6633		mRNA_S-promiscuus_M_contig2.5067.1	4.04375	1.6524	1.16013	1.42433	0.154351	0.277635	1.08567	2.67394	2.02464	3.87259	4.87744	9.72822		Upin_00009874	379.221	-2.93445	0.162282	-18.0824	4.38177e-73	6.00979e-70	625.655	743.776	687.324	625.435	75.4779	96.6906	84.0689	95.3399		mRNA_D-herbacea_M_contig22.5862.1	1041.22	-0.36627	0.103507	-3.5386	0.000402255
Ec-04_000060	838.469	-1.26251	0.252689	-4.9963	5.84409e-07	3.14561e-06	1017.31	1118.75	1415.13	563.046	407.719	508.858		mRNA_S-promiscuus_M_contig2.5068.1	272.976	-0.334472	0.330553	-1.01186	0.311607	0.463652	386.497	238.872	288.512	242.037	301.426	180.513		Upin_00009877	1370.39	-1.89702	0.273546	-6.93493	4.06436e-12	1.13976e-10	1805.64	1517.63	2636.73	2682.35	406.062	524.09	604.39	786.201		mRNA_D-herbacea_M_contig22.5863.1	383.182	-0.0859397	0.13592	-0.63228	0.527204
Ec-04_000130	711.085	-1.23625	0.278152	-4.44453	8.80858e-06	3.84451e-05	768.712	1059.3	1167.49	428.929	340.781	501.298		mRNA_S-promiscuus_M_contig2.5069.1	473.008	0.274988	0.251075	1.09524	0.27341	0.421455	488.55	356.525	439.347	475.361	494.573	583.693		Upin_00009891	1775.46	-1.49252	0.13377	-11.1573	6.59319e-29	1.15664e-26	2696.98	2352.2	2727.16	2702.56	876.85	816.851	1038.73	992.345		mRNA_D-herbacea_M_contig22.5864.1	1111.69	0.455906	0.122095	3.73402	0.000188451
Ec-04_000620	501.483	-2.55283	0.276827	-9.22176	2.92258e-20	8.03881e-19	633.166	930.704	1007.14	154.428	144.151	139.309		mRNA_S-promiscuus_M_contig2.5073.1	474.475	-0.386643	0.271485	-1.42418	0.154395	0.277644	466.836	618.572	527.419	338.852	498.475	396.695		Upin_00009903	28.3715	-1.19752	0.343842	-3.48277	0.000496258	0.00257552	31.4636	37.483	51.1897	37.8951	15.3126	20.6928	15.5163	17.419		mRNA_D-herbacea_M_contig22.5865.1	568.951	-0.439399	0.116243	-3.78	0.000156826
Ec-04_000630	571.071	-3.00335	0.378675	-7.9312	2.17047e-15	3.50251e-14	556.159	1307.83	1182.6	140.917	97.9865	140.934		mRNA_S-promiscuus_M_contig2.5074.1	826.574	0.146482	0.217614	0.673127	0.500867	0.645539	870.704	681.855	801.759	898.441	840.871	865.812		Upin_00009906	4.4963	-3.35234	1.0948	-3.06206	0.0021982	0.00905137	9.98618	1.97404	6.25226	14.5823	0.730002	0.71417	0.816754	0.914662		mRNA_D-herbacea_M_contig22.5866.1	75.443	-0.244522	0.24311	-1.00581	0.314509
Ec-04_000800	210.402	-1.61336	0.523037	-3.08461	0.00203819	0.00526931	452.517	220.162	278.698	116.182	157.436	37.4186		mRNA_S-promiscuus_M_contig2.5075.1	700.447	0.513066	0.261277	1.96369	0.0495663	0.114329	521.12	508.94	701.539	884.887	695.523	890.673		Upin_00009910	255.216	-1.35378	0.203096	-6.66569	2.63429e-11	6.48344e-10	462.661	384.464	323.619	296.327	125.863	145.246	139.706	163.844		mRNA_D-herbacea_M_contig22.5867.1	302.644	0.192186	0.15103	1.2725	0.203194
Ec-04_000810	635.302	-1.18964	0.329065	-3.61521	0.000300104	0.000955277	594.932	873.702	1181.67	427.777	301.737	431.996		mRNA_S-promiscuus_M_contig2.5076.1	1794.29	0.904196	0.426835	2.11838	0.0341432	0.0852089	1080.24	1737.17	931.336	1232.45	2345.07	3439.47		Upin_00009916	163.945	-1.00761	0.268413	-3.75396	0.000174061	0.00103104	186.012	191.565	234.906	264.411	120.886	149.712	84.0417	80.0283		mRNA_D-herbacea_M_contig22.5868.1	849.185	-0.270137	0.112941	-2.39183	0.0167644
Ec-04_000870	1236.97	-1.96102	0.267255	-7.33762	2.17421e-13	2.84755e-12	1658.42	1768.36	2477.61	473.409	441.172	602.84		mRNA_S-promiscuus_M_contig2.5079.1	472.093	-0.00329492	0.324534	-0.0101528	0.991899	0.996486	542.833	430.504	444.409	371.769	380.441	662.6		Upin_00009924	1.95872	-4.7621	1.60538	-2.96634	0.00301366	0.0118035	2.90592	4.91216	4.94592	2.90572	0	0	0	0		mRNA_D-herbacea_M_contig22.5870.1	555.833	-0.547807	0.115016	-4.76288	1.90854e-06
Ec-04_000940	542.333	-1.6652	0.501472	-3.32062	0.000898182	0.00254937	1202.24	618.088	653.495	266.807	414.057	99.3108		mRNA_S-promiscuus_M_contig2.5081.1	5429.53	-0.111088	0.258315	-0.430051	0.667159	0.779202	6701.82	4409.33	5804.65	5773.07	4559.43	5328.9		Upin_00009926	3650.6	-1.52595	0.189487	-8.05307	8.07423e-16	3.99396e-14	4136.38	4934.01	6131.4	6475.43	1889.57	1606.5	2135.64	1895.85		mRNA_D-herbacea_M_contig22.5871.1	0	NA	NA	NA	NA
Ec-04_000950	1019.09	-2.89345	0.388114	-7.45515	8.97659e-14	1.22941e-12	953.044	2059.97	2376.36	233.489	307.685	183.966		mRNA_S-promiscuus_M_contig2.5082.1	4027.33	0.807567	0.442058	1.82684	0.0677245	0.145709	2292.93	2833.49	3659.54	2166.71	6787.45	6423.87		Upin_00009943	111.859	-1.19274	0.308569	-3.86539	0.000110914	0.000693187	207.365	190.688	116.368	107.555	69.5591	47.5747	75.8916	79.869		mRNA_D-herbacea_M_contig22.5872.1	550.433	0.116418	0.114275	1.01876	0.308318
Ec-04_000990	31.854	-1.92461	0.522361	-3.68444	0.000229204	0.000749279	50.6486	39.7356	60.9798	10.6989	12.9312	16.1302		mRNA_S-promiscuus_M_contig2.5083.1	1190.86	-0.29532	0.258515	-1.14237	0.253299	0.3984	1293.03	1057.99	1586.31	1151.13	1122.79	933.909		Upin_00009946	76.1423	-1.03648	0.357967	-2.89546	0.00378607	0.0143483	152.519	126.743	71.7277	58.1176	43.4411	46.1272	48.1417	62.3215		mRNA_D-herbacea_M_contig22.5873.1	4930.92	-0.307626	0.0708277	-4.3433	1.4036e-05
Ec-04_001120	377.762	-3.60667	0.407887	-8.84232	9.37494e-19	2.19094e-17	396.753	805.857	892.014	70.3854	37.8832	63.6821		mRNA_S-promiscuus_M_contig2.5084.1	1044.95	-0.312428	0.258318	-1.20947	0.226483	0.368147	1172.52	963.51	1337.28	1109.5	843.798	843.113		Upin_00009955	49.5711	-1.31941	0.319526	-4.12927	3.63913e-05	0.000258735	65.5641	95.2282	75.2991	46.4652	23.1368	31.1914	32.6327	27.0511		mRNA_D-herbacea_M_contig22.5874.1	2292.43	-0.460559	0.0775416	-5.93951	2.85867e-09
Ec-04_001180	607.769	-1.11944	0.309543	-3.61644	0.000298682	0.000951117	629.063	790.053	1078.45	383.192	298.1	467.752		mRNA_S-promiscuus_M_contig2.5085.1	468.574	0.112044	0.308867	0.362758	0.716785	0.817303	469.008	520.527	361.399	346.597	564.808	549.104		Upin_00009961	113.128	-2.35807	0.275773	-8.55077	1.22273e-17	7.78368e-16	148.481	151.221	209.962	248.343	44.8454	39.7103	32.6344	29.8251		mRNA_D-herbacea_M_contig22.5875.1	259.669	0.851661	0.167583	5.08202	3.7344e-07
Ec-04_001260	5508.45	-1.18866	0.528281	-2.25005	0.024446	0.0470859	8464.76	6354.36	8153.33	3186.81	5942.35	949.099		mRNA_S-promiscuus_M_contig2.5086.1	1146.94	0.508704	0.246243	2.06586	0.038842	0.094253	1069.38	754.051	1017.38	1420.27	1216.43	1404.11		Upin_00010014	17498.8	-1.84136	0.216795	-8.49356	2.00405e-17	1.22907e-15	20165.5	26669.5	30177	32435.5	7152.52	6208.34	9943.88	7237.99		mRNA_D-herbacea_M_contig22.5876.1	398.243	-0.229696	0.131984	-1.74034	0.0817997
Ec-04_001270	25.7315	-1.97122	0.63116	-3.12318	0.00178909	0.00470279	29.8309	43.2622	50.058	15.751	10.275	5.21163		mRNA_S-promiscuus_M_contig2.5089.1	65.5355	-0.609293	0.350006	-1.74081	0.0817176	0.169032	79.2536	79.3269	78.9611	63.8978	40.9705	50.8029		Upin_00010022	8.20949	-4.36934	1.32407	-3.29993	0.000967085	0.00453541	21.6156	38.3961	1.24271	1.45529	0.726641	1.42327	0.816321	0		mRNA_D-herbacea_M_contig22.5877.1	565.087	-0.0671996	0.126935	-0.529401	0.596528
Ec-04_001470	103.089	-4.03281	0.861849	-4.67926	2.87917e-06	1.37459e-05	485.745	36.5547	60.6253	11.8097	8.32029	15.4813		mRNA_S-promiscuus_M_contig2.5090.1	20.8605	-0.426332	0.551295	-0.773328	0.439328	0.591886	19.542	17.8263	34.4189	15.4904	19.5098	18.3755		Upin_00010026	17.7355	-2.10612	0.76151	-2.76571	0.00567984	0.020177	59.8101	40.4865	7.51078	7.29382	3.65302	9.29011	6.53466	7.30512		mRNA_D-herbacea_M_contig22.5878.1	199.292	0.574966	0.182853	3.14442	0.00166418
Ec-04_001490	222.447	-2.03248	0.406649	-4.99812	5.78926e-07	3.11916e-06	195.239	366.114	511.29	89.0508	74.5027	98.4863		mRNA_S-promiscuus_M_contig2.5091.1	3458.94	-0.727634	0.250169	-2.90857	0.0036308	0.0135936	4427.35	4482.42	4030.05	2504.6	3212.28	2096.97		Upin_00010027	28.5859	-4.65732	1.70859	-2.72583	0.00641398	0.0222967	139.216	71.7529	7.42756	1.45343	0	0	3.26415	5.57248		mRNA_D-herbacea_M_contig22.5880.1	104.464	0.778834	0.219711	3.54481	0.0003929
Ec-04_001500	2944.3	-2.01724	0.329104	-6.12948	8.81673e-10	7.202e-09	2801.06	5325.84	6039.74	1160	1334.3	1004.89		mRNA_S-promiscuus_M_contig2.5092.1	31.2461	0.308474	0.53193	0.579914	0.561972	0.697932	43.4266	22.2828	18.2218	26.14	43.897	33.5083		Upin_00010055	90.0144	-1.12032	0.23364	-4.79507	1.62618e-06	1.64439e-05	150.24	126.551	112.974	103.67	60.0412	64.4251	44.9377	57.2769		mRNA_D-herbacea_M_contig22.5881.1	6624.77	-0.286285	0.11488	-2.49204	0.0127013
Ec-04_001510	83.3588	-1.51103	0.384298	-3.93191	8.42722e-05	0.000302301	141.924	95.0723	133.263	46.0616	51.9642	31.868		mRNA_S-promiscuus_M_contig2.5094.1	37059.5	-0.876072	0.311449	-2.81289	0.00490978	0.0174251	47698.7	39566.3	56669.8	22172.5	35785.8	20463.9		Upin_00010072	50.346	-3.7424	1.43695	-2.6044	0.00920346	0.0302775	116.724	84.6683	144.154	29.1058	0	0	17.9591	10.1564		mRNA_D-herbacea_M_contig22.5882.1	1630.34	-0.586179	0.0906432	-6.46689	1.00041e-10
Ec-04_001540	392.56	-1.93367	0.432073	-4.47532	7.62956e-06	3.37371e-05	298.686	823.855	744.391	197.308	111.596	179.522		mRNA_S-promiscuus_M_contig2.5095.1	173.91	0.583577	0.325195	1.79455	0.0727262	0.154017	155.25	107.849	154.885	266.241	176.563	182.674		Upin_00010085	71.091	-2.17798	0.411842	-5.28839	1.234e-07	1.59668e-06	69.6732	78.6145	179.398	138.049	17.3821	24.1341	39.1677	22.3092		mRNA_D-herbacea_M_contig22.5883.1	568.404	-0.857842	0.105213	-8.15336	3.53959e-16
Ec-04_001577	7.81438	-6.45977	2.77031	-2.33178	0.019712	0.0389557	0	0	46.8863	0	0	0		mRNA_S-promiscuus_M_contig2.5096.1	634.495	-0.333609	0.219496	-1.51989	0.128539	0.240197	664.428	787.921	670.157	584.761	586.269	513.434		Upin_00010194	243.5	-1.19569	0.312623	-3.82469	0.000130937	0.000803351	497.644	379.928	233.49	244.44	116.211	115.957	175.5	184.829		mRNA_D-herbacea_M_contig22.5884.1	1065.49	0.568038	0.0979421	5.79973	6.64202e-09
Ec-04_001690	440.499	-1.23434	0.380962	-3.24006	0.00119505	0.00329257	409.553	529.873	915.659	291.383	186.243	310.28		mRNA_S-promiscuus_M_contig2.5097.1	327.26	0.099717	0.269278	0.370312	0.71115	0.813174	285.53	325.329	337.103	345.629	401.901	268.067		Upin_00010195	848.779	-2.48309	0.336371	-7.382	1.55931e-13	5.50945e-12	1674.5	1395.94	1463.45	1225.32	169.102	135.034	357.623	369.263		mRNA_D-herbacea_M_contig22.5885.1	983.647	0.0722355	0.0996763	0.724701	0.468636
Ec-04_001700	1121.64	-2.61421	0.285755	-9.14845	5.77571e-20	1.52991e-18	1485.53	2377.66	1922.07	368.113	331.246	245.211		mRNA_S-promiscuus_M_contig2.5098.1	1.40485	3.93592	2.43758	1.61469	0.106379	0.207659	0	0	0	0.968148	0.975489	6.48548		Upin_00010235	7327.5	-2.65869	0.211606	-12.5643	3.31763e-36	9.26909e-34	11088.4	14924.9	14018.7	10573.4	1942.31	1662.89	2671.8	1737.6		mRNA_D-herbacea_M_contig22.5886.1	1107.95	-0.070609	0.0954558	-0.739703	0.45948
Ec-04_001720	954.572	-2.70002	0.326593	-8.26722	1.37121e-16	2.56146e-15	1070.65	1764.87	2128.18	284.1	200.951	278.681		mRNA_S-promiscuus_M_contig2.5099.1	0.323939	1.83328	4.04188	0.453572	0.650137	0.766919	0	0	0	0.968148	0.975489	0		Upin_00010241	343.152	-1.15895	0.24987	-4.63821	3.51444e-06	3.30151e-05	630.432	551.425	365.39	348.33	192.852	186.893	255.909	213.985		mRNA_D-herbacea_M_contig22.5887.1	104.996	-0.954794	0.232087	-4.11394	3.88956e-05
Ec-04_001865	313.762	-1.70817	0.406031	-4.20699	2.588e-05	0.000103369	596.95	350.608	493.839	163.042	200.674	77.4613		mRNA_S-promiscuus_M_contig2.5102.1	146.361	-0.519901	0.475499	-1.09338	0.274227	0.422198	225.819	81.1095	210.563	137.477	75.1126	148.085		Upin_00010250	478.246	-3.41408	1.05211	-3.24499	0.00117453	0.00535674	1974.66	1384.67	67.1574	71.3272	95.971	60.5153	91.4329	80.2351		mRNA_D-herbacea_M_contig22.5890.1	775.446	-0.876505	0.108782	-8.05744	7.79081e-16
Ec-04_001880	712.861	-1.41113	0.446484	-3.16053	0.00157485	0.00420236	1413.73	830.092	864.365	381.727	607.477	179.78		mRNA_S-promiscuus_M_contig2.5103.1	1272.98	-0.383806	0.249857	-1.5361	0.124513	0.234428	1332.11	1352.12	1639.96	1111.43	1296.42	905.806		Upin_00010270	22.2961	-8.26326	3.38558	-2.44072	0.014658	0.0445588	0	0	97.2871	81.0813	0	0	0	0		mRNA_D-herbacea_M_contig22.5891.1	1363.18	-0.360863	0.0929478	-3.88242	0.000103421
Ec-04_001970	675.556	-1.27033	0.239509	-5.3039	1.13356e-07	6.77667e-07	859.353	1049.44	956.568	395.631	464.987	327.359		mRNA_S-promiscuus_M_contig2.5104.1	1392.21	-0.188232	0.269532	-0.698365	0.484949	0.632114	1692.55	1127.51	1628.83	1166.62	1232.04	1505.71		Upin_00010377	14.809	-5.63885	1.05204	-5.35993	8.32549e-08	1.10375e-06	40.2828	43.337	22.3913	10.1904	1.45437	0	0.816383	0		mRNA_D-herbacea_M_contig22.5892.1	1979.88	0.96957	0.08451	11.4728	1.80642e-30
Ec-04_002020	272.164	-1.40401	0.232005	-6.05162	1.43393e-09	1.13475e-08	415.488	372.183	397.416	155.736	135.412	156.747		mRNA_S-promiscuus_M_contig2.5105.1	2081.03	0.136778	0.349291	0.391586	0.695364	0.800843	1904.26	2059.83	1983.14	1224.71	2856.23	2458		Upin_00010378	199.435	-1.28851	0.221701	-5.81194	6.17532e-09	1.02607e-07	253.979	260.187	328.937	289.855	146.34	129	97.98	89.2065		mRNA_D-herbacea_M_contig22.5893.1	1533.53	-0.21571	0.105393	-2.04673	0.0406848
Ec-04_002140	473.412	-1.82743	0.311974	-5.85764	4.69488e-09	3.44249e-08	907.334	492.999	815.71	237.965	185.323	201.143		mRNA_S-promiscuus_M_contig2.5106.1	1004.63	0.154269	0.208345	0.74045	0.459027	0.609323	1012.93	850.313	990.05	1108.53	1067.18	998.764		Upin_00010428	41.8119	-1.53392	0.463914	-3.30648	0.000944753	0.00443896	90.6201	82.7381	39.8112	34.9399	15.9994	12.8176	25.3081	32.261		mRNA_D-herbacea_M_contig22.5894.1	27.0823	-0.799384	0.436493	-1.83138	0.0670439
Ec-04_002150	1082.47	-1.78258	0.385693	-4.62175	3.80513e-06	1.78157e-05	2637.77	1086.69	1307.32	612.09	391.502	459.433		mRNA_S-promiscuus_M_contig2.5107.1	1126.78	-0.45715	0.310416	-1.4727	0.140832	0.258375	1389.65	876.161	1646.03	969.116	1060.36	819.333		Upin_00010464	1488.11	-1.32627	0.142657	-9.29693	1.4456e-20	1.31385e-18	1792.29	2022.68	2401.11	2295.08	894.599	815.648	891.202	792.255		mRNA_D-herbacea_M_contig22.5895.1	691.189	-0.299234	0.10075	-2.97005	0.0029775
Ec-04_002170	50.9251	-2.13495	0.523242	-4.08024	4.49901e-05	0.000170884	47.6546	103.781	97.6224	24.9929	17.5262	13.9733		mRNA_S-promiscuus_M_contig2.5108.1	270.562	-0.0276193	0.272871	-0.101217	0.919378	0.953731	332.214	218.372	269.277	260.432	285.818	257.257		Upin_00010470	160.385	-1.16525	0.277823	-4.19421	2.73819e-05	0.000200539	294.036	265.142	135.845	192.282	107.773	85.537	107.78	94.6882		mRNA_D-herbacea_M_contig22.5897.1	497.934	-0.678848	0.132799	-5.11186	3.19007e-07
Ec-04_002180	577.138	-1.07834	0.278782	-3.86806	0.000109707	0.000383601	643.863	874.752	831.418	275.859	420.186	416.749		mRNA_S-promiscuus_M_contig2.5109.1	315.819	-0.693484	0.34059	-2.03613	0.0417374	0.0995192	421.238	321.764	428.212	209.12	339.47	175.108		Upin_00010471	343.152	-1.15895	0.24987	-4.63821	3.51444e-06	3.30151e-05	630.432	551.425	365.39	348.33	192.852	186.893	255.909	213.985		mRNA_D-herbacea_M_contig22.5898.1	1464.4	-0.166304	0.0883068	-1.88326	0.0596658
Ec-04_002190	1996.02	-2.34039	0.297911	-7.85602	3.96533e-15	6.26392e-14	2504.83	3751.57	3743.94	662.075	484.824	828.901		mRNA_S-promiscuus_M_contig2.5111.1	217.003	-0.898925	0.299963	-2.99678	0.00272845	0.010798	323.528	217.481	306.733	129.732	177.539	147.004		Upin_00010572	107.708	-6.86983	0.665716	-10.3195	5.75494e-25	7.6836e-23	294.997	282.929	158.255	117.678	0	0	4.0797	3.72216		mRNA_D-herbacea_M_contig22.5900.1	926.966	-0.129948	0.0958702	-1.35546	0.175272
Ec-04_002230	666.427	-1.94956	0.296295	-6.57979	4.71106e-11	4.59015e-10	720.998	1283.37	1172.5	301.986	241.569	278.136		mRNA_S-promiscuus_M_contig2.5112.1	318.522	-0.507351	0.2556	-1.98495	0.0471505	0.109638	407.125	325.329	389.744	245.91	306.303	236.72		Upin_00010578	334.38	-1.01117	0.221952	-4.5558	5.21854e-06	4.70043e-05	341.666	436.312	424.361	585.913	198.202	218.843	274.584	195.163		mRNA_D-herbacea_M_contig22.5902.1	1966.76	-0.231382	0.0915899	-2.52628	0.0115278
Ec-04_002260	703.473	-1.24749	0.319314	-3.90678	9.35345e-05	0.0003322	702.211	1049.81	1218.17	394.481	322.246	533.925		mRNA_S-promiscuus_M_contig2.5113.1	701.878	-0.522024	0.253627	-2.05824	0.0395675	0.0955118	848.991	769.204	864.522	504.405	715.033	509.11		Upin_00010583	156.079	-1.06302	0.260971	-4.0733	4.63508e-05	0.000321663	224.327	153.159	235.803	232.336	127.265	117.685	75.0562	83.0024		mRNA_D-herbacea_M_contig22.5903.1	538.361	0.185787	0.114704	1.61971	0.105295
Ec-04_002280	2286.72	-1.55622	0.246564	-6.31165	2.76072e-10	2.4092e-09	2648.75	3649.51	3940.81	1014.92	1293.81	1172.52		mRNA_S-promiscuus_M_contig2.5114.1	681.531	-0.336658	0.230587	-1.46	0.144289	0.26311	792.536	766.53	722.797	598.315	515.058	693.947		Upin_00010587	336.346	-7.4212	1.03062	-7.2007	5.99021e-13	1.93936e-11	562.586	414.531	888.752	809.157	0	0.709453	12.2389	2.79255		mRNA_D-herbacea_M_contig22.5904.1	64.8484	0.218523	0.308039	0.7094	0.478076
Ec-04_002290	609.287	-2.39475	0.324948	-7.36962	1.71114e-13	2.26995e-12	633.36	1237.93	1200.6	216.109	183.721	184.003		mRNA_S-promiscuus_M_contig2.5115.1	21952	-0.612268	0.269689	-2.27027	0.0231911	0.0622776	34124.7	20979.7	24520.4	18855.6	17573.4	15658.1		Upin_00010588	30.2013	-8.69555	1.1032	-7.88214	3.21826e-15	1.46688e-13	79.959	42.2383	72.9268	46.486	0	0	0	0		mRNA_D-herbacea_M_contig22.5905.1	427.68	0.707697	0.138551	5.10784	3.25864e-07
Ec-04_002380	488.852	-1.06319	0.230971	-4.60312	4.16198e-06	1.9349e-05	707.496	703.872	572.221	355.79	285.549	308.183		mRNA_S-promiscuus_M_contig2.5116.1	7.77556	-0.945773	0.845694	-1.11834	0.263422	0.409962	8.68533	8.91314	13.1602	3.87259	8.7794	3.24274		Upin_00010591	357.562	-6.80234	0.486353	-13.9864	1.88688e-44	8.13351e-42	801.043	1055.96	476.928	501.548	13.7736	4.97237	1.63218	4.63889		mRNA_D-herbacea_M_contig22.5907.1	316.406	0.608876	0.140307	4.33959	1.42747e-05
Ec-04_002425	86.4057	-1.44695	0.449701	-3.21758	0.00129277	0.0035317	148.96	107.112	123.107	65.0756	23.7054	50.4742		mRNA_S-promiscuus_M_contig2.5117.1	13.0924	-0.167939	0.618031	-0.271732	0.785828	0.868926	15.1993	14.261	12.1479	12.5859	14.6323	9.72822		Upin_00010593	139.074	-1.0884	0.18915	-5.75417	8.70672e-09	1.4049e-07	194.778	217.66	179.066	164.209	82.6995	86.4459	85.0507	102.68		mRNA_D-herbacea_M_contig22.5909.1	105.121	-0.724119	0.210666	-3.43729	0.000587565
Ec-04_002470	177.628	-3.42789	0.724876	-4.72893	2.25707e-06	1.09795e-05	48.8993	559.983	366.2	27.4182	17.1825	46.0851		mRNA_S-promiscuus_M_contig2.5118.1	517.455	-0.140023	0.342778	-0.408496	0.68291	0.790685	539.576	506.266	582.085	708.684	443.847	324.274		Upin_00010594	44.2554	-6.45337	1.01873	-6.33469	2.37813e-10	5.09144e-09	160.412	158.75	16.2162	14.5711	0.728679	0.713173	0.816582	1.8361		mRNA_D-herbacea_M_contig22.5910.1	203.874	0.590725	0.172978	3.41503	0.000637756
Ec-04_002670	387.699	-1.6172	0.558992	-2.89307	0.00381501	0.00921643	614.305	557.395	582.682	209.506	317.292	45.0123		mRNA_S-promiscuus_M_contig2.5119.1	1119.16	-0.577371	0.271714	-2.12493	0.0335928	0.0841132	1449.36	1034.82	1536.7	842.289	1058.41	793.391		Upin_00010613	247.47	-1.91913	0.292067	-6.57086	5.0024e-11	1.18479e-09	481.9	520.046	276.159	287.648	136.923	88.7635	103.765	84.5516		mRNA_D-herbacea_M_contig22.5911.1	60.0703	0.235966	0.269597	0.875251	0.381437
Ec-04_002740	208.059	-1.27024	0.331432	-3.83258	0.000126804	0.000437991	293.5	274.17	315.521	137.733	150.52	76.912		mRNA_S-promiscuus_M_contig2.5120.1	679.497	-0.404684	0.205833	-1.96608	0.0492893	0.113814	842.477	729.095	751.142	599.284	564.808	590.179		Upin_00010617	853.759	-1.47109	0.193905	-7.58669	3.28171e-14	1.28935e-12	1026.51	1104.85	1430.39	1457.44	363.306	437.48	511.593	498.494		mRNA_D-herbacea_M_contig22.5912.1	410.915	-0.0538541	0.113465	-0.474633	0.635048
Ec-04_002770	1597.86	-2.08351	0.476652	-4.37114	1.236e-05	5.25938e-05	3218.42	2132.1	2406.46	610.008	997.82	222.34		mRNA_S-promiscuus_M_contig2.5121.1	1902.09	0.828204	0.331966	2.49484	0.0126013	0.0377161	1301.71	1147.12	1663.24	3281.05	1634.92	2384.5		Upin_00010621	15.851	-2.90592	1.04668	-2.77631	0.00549804	0.0196422	58.1528	47.1496	4.94415	1.45268	2.17121	0.709434	5.71144	6.51642		mRNA_D-herbacea_M_contig22.5913.1	77.4124	0.198834	0.252059	0.788839	0.430206
Ec-04_002810	696.698	-1.97853	0.280912	-7.04321	1.87861e-12	2.19051e-11	840.256	1354	1140.2	334.39	267.065	244.275		mRNA_S-promiscuus_M_contig2.5122.1	2861.32	0.081928	0.243489	0.336476	0.736512	0.83219	2935.64	2551.83	2852.72	2763.09	2473.84	3590.79		Upin_00010636	92.2541	-1.05587	0.374437	-2.81988	0.00480419	0.0175117	156.748	159.199	82.8993	98.8164	43.4573	35.4926	82.4159	79.0043		mRNA_D-herbacea_M_contig22.5914.1	5840.41	-0.542145	0.0775591	-6.99009	2.7471e-12
Ec-04_002950	465.984	-1.40409	0.291038	-4.82441	1.40417e-06	7.10539e-06	627.429	679.931	721.784	279.085	174.748	312.925		mRNA_S-promiscuus_M_contig2.5123.1	485.582	0.571275	0.267809	2.13315	0.0329126	0.0826722	391.925	329.786	450.483	470.52	653.577	617.202		Upin_00010640	98.9535	-1.06839	0.282909	-3.77645	0.000159083	0.000952791	154.597	109.723	125.483	145.993	51.2384	43.6551	80.884	80.0549		mRNA_D-herbacea_M_contig22.5915.1	1497.61	-0.0703081	0.079927	-0.879654	0.379047
Ec-04_002990	150.806	-3.34319	0.491301	-6.80477	1.0121e-11	1.07583e-10	297.621	276.809	249.271	26.5662	45.1946	9.3756		mRNA_S-promiscuus_M_contig2.5125.1	785.056	0.153519	0.227926	0.673549	0.500598	0.645328	700.255	736.225	793.66	935.231	836.969	707.998		Upin_00010644	681.269	-4.64387	0.581444	-7.98678	1.38504e-15	6.65482e-14	1127.39	944.404	1633.64	1534.4	31.9286	6.39796	63.6627	108.329		mRNA_D-herbacea_M_contig22.5916.1	418	-0.404511	0.111148	-3.63941	0.000273268
Ec-04_003000	2625.31	-2.19556	0.22943	-9.56964	1.07283e-21	3.36684e-20	5127.86	4299.91	3501.1	930.44	883.994	1008.59		mRNA_S-promiscuus_M_contig2.5126.1	1265.78	-0.1641	0.219836	-0.746468	0.455385	0.605677	1538.39	1179.21	1295.77	1213.09	1130.59	1237.65		Upin_00010647	362.514	-1.26924	0.165641	-7.66255	1.82278e-14	7.39255e-13	453.1	449.15	554.868	592.523	205.811	199.385	206.547	238.731		mRNA_D-herbacea_M_contig22.5917.1	2620.23	-0.683785	0.143394	-4.76859	1.85524e-06
Ec-04_003010	704.525	-2.86571	0.367142	-7.80546	5.92844e-15	9.21481e-14	739.709	1376.85	1600	198.876	123.541	188.173		mRNA_S-promiscuus_M_contig2.5127.1	2683.8	0.780811	0.310603	2.51386	0.0119419	0.0360559	2047.57	1988.52	1887.98	2727.27	2633.82	4817.63		Upin_00010651	9.33532	-6.25952	1.22173	-5.1235	2.99912e-07	3.64021e-06	17.2421	7.88176	21.1641	27.6671	0.727614	0	0	0		mRNA_D-herbacea_M_contig22.5918.1	1753.99	0.115771	0.0897368	1.29012	0.19701
Ec-04_003070	154.81	-1.14331	0.356458	-3.20743	0.00133927	0.00364124	179.618	210.08	249.615	94.6784	129	65.8669		mRNA_S-promiscuus_M_contig2.5128.1	3117.42	0.717547	0.311715	2.30193	0.021339	0.0582272	2335.27	2557.18	2180.54	2695.32	3597.6	5338.63		Upin_00010661	1645.8	-1.29976	0.268602	-4.83898	1.30509e-06	1.34687e-05	1591.75	1754.52	2962.86	3054.07	795.419	841.444	1181.54	984.759		mRNA_D-herbacea_M_contig22.5919.1	2521.46	0.813258	0.112617	7.22141	5.14497e-13
Ec-04_003080	784.955	-1.05502	0.295449	-3.57091	0.000355739	0.00111429	769.932	1054.5	1355.46	534.184	416.469	579.188		mRNA_S-promiscuus_M_contig2.5130.1	765.647	0.635181	0.455821	1.39349	0.163472	0.289749	473.35	1033.03	292.561	987.511	1038.9	768.53		Upin_00010668	27.623	-3.80903	1.00635	-3.78498	0.000153721	0.000924349	99.9114	98.3297	4.95624	2.90775	2.17516	2.1313	4.08053	6.49216		mRNA_D-herbacea_M_contig22.5920.1	225.66	0.204233	0.156355	1.30621	0.19148
Ec-04_003100	1615.24	-1.76787	0.598225	-2.95519	0.00312474	0.00773551	3618.62	2094.5	1778.37	642.83	1382.45	174.679		mRNA_S-promiscuus_M_contig2.5131.1	1235.43	-0.327986	0.238	-1.37809	0.168175	0.295924	1515.59	1136.42	1473.94	974.925	1123.76	1187.92		Upin_00010671	310.528	-1.21146	0.268544	-4.5112	6.44605e-06	5.67396e-05	288.95	352.223	519.876	574.542	229.35	179.881	188.544	150.86		mRNA_D-herbacea_M_contig22.5921.1	6718.35	-0.981743	0.0706984	-13.8864	7.66301e-44
Ec-04_003170	599.26	-3.0961	0.361857	-8.55613	1.1672e-17	2.40085e-16	693.586	1246.61	1278.97	149.194	82.576	144.621		mRNA_S-promiscuus_M_contig2.5132.1	620.535	0.320049	0.23436	1.36563	0.172054	0.300987	568.889	599.854	486.927	653.5	628.215	785.824		Upin_00010672	161.902	-1.11186	0.22405	-4.96255	6.95719e-07	7.71788e-06	181.366	176.28	273.585	254.734	94.5121	108.923	112.658	93.1562		mRNA_D-herbacea_M_contig22.5922.1	1.61332	1.19925	1.66483	0.720344	0.471313
Ec-04_003230	155.98	-2.33736	0.487501	-4.79458	1.63013e-06	8.1487e-06	390.217	224.632	166.383	56.6559	72.2019	25.7894		mRNA_S-promiscuus_M_contig2.5133.1	2426.21	0.193212	0.513106	0.376555	0.706505	0.809626	2259.27	911.814	3621.07	1519.99	3754.66	2490.42		Upin_00010673	419.856	-1.10498	0.199066	-5.55085	2.84284e-08	4.11217e-07	456.896	593.634	605.129	637.392	287.725	246.92	322.444	208.704		mRNA_D-herbacea_M_contig22.5924.1	258.752	-0.0877752	0.137843	-0.636778	0.524269
Ec-04_003270	1156.28	-2.19903	0.314339	-6.99572	2.63903e-12	3.00073e-11	1243.48	2089.19	2364.66	500.544	367.294	372.521		mRNA_S-promiscuus_M_contig2.5136.1	982.268	0.0836336	0.312706	0.267451	0.789122	0.871368	902.188	869.922	1089.26	1212.12	661.381	1158.74		Upin_00010679	667.688	-1.37325	0.219664	-6.2516	4.06259e-10	8.38472e-09	1277.81	1078.92	708.539	788.452	364.4	348.064	402.197	373.128		mRNA_D-herbacea_M_contig22.5925.1	219.759	-0.460344	0.182414	-2.52363	0.0116151
Ec-04_003410	904.121	-1.20521	0.278307	-4.3305	1.4877e-05	6.22747e-05	884.158	1371.15	1528.8	516.244	527.056	597.319		mRNA_S-promiscuus_M_contig2.5137.1	253.124	-0.178897	0.289242	-0.618502	0.536245	0.676493	309.415	206.785	290.536	273.018	208.755	230.235		Upin_00010710	81.2955	-1.94898	0.412824	-4.7211	2.34567e-06	2.28317e-05	116.3	80.8028	164.405	155.832	50.9497	42.753	23.6777	15.6432		mRNA_D-herbacea_M_contig22.5926.1	154.981	-0.401817	0.18628	-2.15706	0.0310013
Ec-04_003520	530.858	-1.47101	0.219486	-6.70207	2.05491e-11	2.11604e-10	671.827	845.919	823.319	295.032	272.102	276.946		mRNA_S-promiscuus_M_contig2.5139.1	707.102	0.765503	0.318695	2.402	0.0163059	0.0467644	575.403	538.353	457.569	579.921	1112.06	979.308		Upin_00010715	51.1963	-1.29958	0.392875	-3.30788	0.000940064	0.00442243	82.2185	55.8765	80.6887	72.2676	18.598	17.3793	48.3044	34.2376		mRNA_D-herbacea_M_contig22.5927.1	550.921	-0.067597	0.127602	-0.529751	0.596285
Ec-04_003630	2399.22	-2.14226	0.194423	-11.0185	3.11083e-28	1.74333e-26	4179.93	4056.94	3499.72	923.946	926.024	808.741		mRNA_S-promiscuus_M_contig2.5140.1	315.598	-0.535606	0.259282	-2.06573	0.0388542	0.0942606	423.41	328.895	368.485	224.61	298.499	249.691		Upin_00010730	32.7615	-1.43464	0.339924	-4.22048	2.43788e-05	0.000181452	59.7085	48.1107	38.2775	45.0175	18.8026	14.1802	14.6851	23.3098		mRNA_D-herbacea_M_contig22.5928.1	30.6451	0.129863	0.355216	0.365587	0.714673
Ec-04_003690	873.279	-2.55706	0.295461	-8.65445	4.95278e-18	1.06391e-16	1012.73	1827.84	1638.29	262.052	274.479	224.282		mRNA_S-promiscuus_M_contig2.5141.1	863.504	-0.064332	0.234621	-0.274195	0.783935	0.867846	856.59	752.269	1039.65	833.575	892.572	806.362		Upin_00010732	267.688	-1.14771	0.208195	-5.51265	3.53475e-08	5.03577e-07	272.484	418.631	378.355	406.074	181.913	169.149	182.579	132.322		mRNA_D-herbacea_M_contig22.5929.1	132.449	-0.0875479	0.191685	-0.456728	0.647866
Ec-04_003700	4104.77	-4.35489	0.400338	-10.878	1.46674e-27	7.82073e-26	3753.72	9851.98	9875.56	474.782	380.592	291.979		mRNA_S-promiscuus_M_contig2.5142.1	2156.42	0.0915281	0.190251	0.48109	0.630452	0.753038	2229.96	1951.09	2083.36	2274.18	2204.6	2195.34		Upin_00010741	188.812	-1.32706	0.296666	-4.47324	7.70428e-06	6.64197e-05	296.345	384.15	205.281	193.238	83.2594	89.4134	131.369	127.442		mRNA_D-herbacea_M_contig22.5932.1	51.5278	-0.997714	0.302905	-3.29381	0.000988377
Ec-04_003770	491.031	-1.324	0.237484	-5.57511	2.47372e-08	1.63551e-07	722.105	794.747	588.441	272.035	259.603	309.255		mRNA_S-promiscuus_M_contig2.5143.1	273.654	-0.585258	0.285072	-2.05302	0.040071	0.0964311	326.785	376.134	282.438	244.941	241.921	169.703		Upin_00010746	207.59	-2.22472	0.228072	-9.75446	1.76532e-22	1.90239e-20	274.335	303.649	363.746	427.228	80.3925	86.5992	65.2795	59.4907		mRNA_D-herbacea_M_contig22.5933.1	1449.96	-0.404678	0.0878163	-4.60823	4.06103e-06
Ec-04_003920	4177.77	-2.37327	0.273649	-8.6727	4.21995e-18	9.16045e-17	5274.69	7724	8012.98	1674.61	1217	1163.35		mRNA_S-promiscuus_M_contig2.5144.1	768.554	-0.121198	0.197321	-0.614218	0.539071	0.679066	839.22	757.617	805.808	756.123	721.862	730.698		Upin_00010752	3095.13	-1.08993	0.189126	-5.763	8.26326e-09	1.33907e-07	3380.08	3634.09	4858.84	4973.9	1875.99	1792.48	2361.22	1884.45		mRNA_D-herbacea_M_contig22.5934.1	54.4463	0.321495	0.290836	1.10541	0.26898
Ec-04_004070	1004.2	-1.4813	0.303544	-4.88001	1.0608e-06	5.47374e-06	992.709	1825.63	1618.22	565.176	437.207	586.279		mRNA_S-promiscuus_M_contig2.5145.1	697.668	0.577545	0.406484	1.42083	0.155366	0.278852	537.405	671.159	470.729	912.963	415.558	1178.2		Upin_00010759	495.322	-1.41345	0.321684	-4.39392	1.11323e-05	9.1627e-05	816.003	1004.16	572.729	487.128	194.386	188.319	368.081	331.777		mRNA_D-herbacea_M_contig22.5935.1	304.094	0.624044	0.139959	4.45876	8.24351e-06
Ec-04_004110	592.904	-1.93313	0.363112	-5.32379	1.01629e-07	6.12451e-07	601.502	973.763	1244.09	278.557	167.752	291.759		mRNA_S-promiscuus_M_contig2.5146.1	1202.52	0.538542	0.42903	1.25525	0.209387	0.347054	971.671	1289.73	680.28	694.162	1867.09	1712.17		Upin_00010768	13.4296	-4.25789	0.879939	-4.83885	1.30591e-06	1.34687e-05	20.1212	15.7624	54.7684	11.6487	2.18257	2.1369	0.81643	0		mRNA_D-herbacea_M_contig22.5936.1	232.256	0.633095	0.147636	4.28823	1.80103e-05
Ec-04_004170	727.842	-1.07629	0.440648	-2.44252	0.0145853	0.0299411	1053.95	900.543	1007.75	534.611	686.563	183.64		mRNA_S-promiscuus_M_contig2.5149.1	1078.73	0.0177144	0.236206	0.0749955	0.940218	0.965245	979.271	1047.29	1189.48	988.479	989.145	1278.72		Upin_00010782	1105.03	-3.00808	0.364482	-8.253	1.54461e-16	8.29307e-15	1141.34	1122.96	2746.69	2851.62	201.161	188.497	320.791	267.158		mRNA_D-herbacea_M_contig226.6067.1	7.41692	-0.936173	0.688501	-1.35973	0.173917
Ec-04_004240	703.081	-1.27761	0.314812	-4.05833	4.94239e-05	0.000186128	1299.36	875.777	811.104	388.152	529.577	314.521		mRNA_S-promiscuus_M_contig2.5150.1	169.977	-0.275007	0.326692	-0.841791	0.399905	0.554068	172.621	156.871	228.785	149.095	119.01	193.484		Upin_00010788	203.456	-1.15271	0.186849	-6.1692	6.86382e-10	1.37158e-08	235.777	330.476	266.566	289.382	142.177	113.711	134.665	114.893		mRNA_D-herbacea_M_contig226.6068.1	9.05115	0.8732	0.687054	1.27093	0.203752
Ec-04_004530	244.953	-2.45068	0.465802	-5.2612	1.43115e-07	8.43031e-07	277.284	462.677	502.522	91.9688	31.8301	103.433		mRNA_S-promiscuus_M_contig2.5151.1	2154.52	-0.185009	0.255086	-0.72528	0.468281	0.617193	2173.5	1864.63	2839.56	2214.15	1928.54	1906.73		Upin_00010810	401.208	-1.64323	0.270563	-6.07336	1.25264e-09	2.38919e-08	712.431	727.79	536.015	454.165	157.043	138.117	263.686	220.416		mRNA_D-herbacea_M_contig226.6069.1	4.68534	1.06436	0.920757	1.15596	0.247697
Ec-04_004560	1795.54	-1.39581	0.245616	-5.68289	1.32439e-08	9.09954e-08	2005.72	2698.99	3102.23	1052.28	897.05	1016.97		mRNA_S-promiscuus_M_contig2.5154.1	826.835	-0.9354	0.323586	-2.89074	0.00384342	0.0142404	932.587	912.705	1412.19	402.75	636.019	664.762		Upin_00010830	805.233	-1.36742	0.115979	-11.7902	4.383e-32	9.18422e-30	1165.23	1148.09	1117.53	1210.92	438.99	405.701	479.193	476.208		mRNA_D-herbacea_M_contig226.6071.1	11.6498	0.328837	0.652974	0.5036	0.614543
Ec-04_004600	105.118	-1.29475	0.488454	-2.6507	0.00803243	0.0177379	253.293	101.546	92.9548	70.8872	48.6215	63.4042		mRNA_S-promiscuus_M_contig2.5156.1	2265.24	-0.987527	0.25837	-3.82214	0.000132297	0.000877823	2695.71	2712.27	3627.15	1728.14	1575.41	1252.78		Upin_00010846	7.58486	-5.96658	1.2033	-4.9585	7.104e-07	7.86339e-06	20.2232	16.7264	9.927	13.0913	0	0.711032	0	0		mRNA_D-herbacea_M_contig226.6072.1	22.5611	0.705019	0.429045	1.64323	0.100335
Ec-04_004710	25744.1	-2.65641	0.32293	-8.22596	1.93634e-16	3.54479e-15	27784.9	47641.4	57892.2	6753.8	8511.93	5880.19		mRNA_S-promiscuus_M_contig2.5157.1	2.18757	-0.71281	2.01223	-0.354239	0.72316	0.822244	1.08567	0	7.08625	3.87259	0	1.08091		Upin_00010868	1230.59	-1.36229	0.26506	-5.13954	2.75412e-07	3.35905e-06	1620.14	1363.11	2006.37	2097.72	514.821	490.579	889.035	862.99		mRNA_D-herbacea_M_contig226.6073.1	18.5897	0.113789	0.452146	0.251664	0.801301
Ec-04_004800	12405.3	-1.42439	0.313261	-4.54697	5.44227e-06	2.47767e-05	10997.9	20752.2	22478.1	6112.84	7584.71	6506.03		mRNA_S-promiscuus_M_contig2.5158.1	18.035	-0.758987	0.617549	-1.22903	0.21906	0.359195	33.6556	14.261	20.2464	17.4267	10.7304	11.89		Upin_00010874	17867.7	-1.58517	0.249159	-6.36209	1.99025e-10	4.30185e-09	18858.6	20169.1	32254.8	35927.8	8192.17	8029.29	10672.9	8836.99		mRNA_D-herbacea_M_contig226.6074.1	43.4471	0.131338	0.309019	0.425017	0.670824
Ec-04_004910	200.237	-2.77213	0.38621	-7.17779	7.08474e-13	8.7306e-12	214.366	358.379	475.433	51.4685	58.7813	42.9932		mRNA_S-promiscuus_M_contig2.5159.1	7.05321	-0.503936	1.06539	-0.473005	0.63621	0.757432	15.1993	3.56525	6.07393	6.77704	0.975489	9.72822		Upin_00010888	59.9079	-2.33009	0.407265	-5.72131	1.05703e-08	1.68222e-07	55.012	67.8512	120.204	157.025	18.8532	23.446	22.0351	14.8363		mRNA_D-herbacea_M_contig226.6075.1	49.088	0.171535	0.28888	0.593795	0.55265
Ec-04_004940	1512.35	-1.39819	0.239518	-5.8375	5.29887e-09	3.84092e-08	1819.29	2059.95	2699.53	898.798	830.165	766.395		mRNA_S-promiscuus_M_contig2.5160.1	28.7731	-0.902411	0.692819	-1.30252	0.192738	0.326787	37.9983	9.80445	64.7886	22.2674	20.4853	17.2946		Upin_00010890	321.349	-1.0706	0.263048	-4.06999	4.70155e-05	0.000325079	358.488	393.303	474.91	515.691	287.671	229.545	142.076	169.112		mRNA_D-herbacea_M_contig226.6076.1	17.2385	-0.0411966	0.525135	-0.0784496	0.93747
Ec-04_004980	929.199	-1.89162	0.284656	-6.64529	3.02622e-11	3.043e-10	1117.44	1607.74	1666.8	474.863	305.321	403.016		mRNA_S-promiscuus_M_contig2.5161.1	831.754	-0.968288	0.25031	-3.86835	0.000109574	0.000744794	1177.95	967.967	1157.08	587.666	644.798	455.065		Upin_00010892	296.349	-1.19152	0.243717	-4.88897	1.01365e-06	1.08769e-05	493.239	495.717	352.121	306.834	143.63	156.354	216.281	206.617		mRNA_D-herbacea_M_contig226.6078.1	1830.04	0.854145	0.0903212	9.45675	3.17667e-21
Ec-04_005010	393.339	-1.05259	0.244108	-4.31197	1.61807e-05	6.72705e-05	542.192	441.879	608.443	266.233	231.847	269.438		mRNA_S-promiscuus_M_contig2.5162.1	223.237	-0.139011	0.252734	-0.550026	0.582301	0.714835	252.96	227.285	221.698	182.012	226.313	229.154		Upin_00010947	8.17397	-4.39521	1.75914	-2.4985	0.0124721	0.03899	37.6687	24.8263	0	0	0.737425	2.15922	0	0		mRNA_D-herbacea_M_contig226.6079.1	1648.3	-0.550564	0.0801109	-6.87252	6.30771e-12
Ec-04_005040	814.621	-1.36881	0.467047	-2.93077	0.00338123	0.00829499	1497.58	1067.68	958.015	455.173	729.928	179.355		mRNA_S-promiscuus_M_contig2.5163.1	825.544	0.170638	0.221204	0.771407	0.440466	0.592871	673.113	813.769	843.264	834.543	943.297	845.274		Upin_00010953	517.069	-1.12958	0.263217	-4.29143	1.77529e-05	0.000137282	731.996	737.65	673.194	695.084	231.39	220.307	403.994	442.935		mRNA_D-herbacea_M_contig226.6080.1	1.27346	0.686071	1.86965	0.366952	0.713655
Ec-04_005080	680.469	-1.08974	0.300484	-3.62663	0.000287149	0.000918299	676.902	914.967	1186.32	498.848	347.531	458.245		mRNA_S-promiscuus_M_contig2.5164.1	4910.3	-0.0613428	0.215117	-0.28516	0.775521	0.861301	4718.3	4727.53	5598.14	4227.9	5089.12	5100.83		Upin_00010982	7.19851	-3.11562	1.27826	-2.4374	0.0147933	0.0449066	15.9358	25.5625	9.9095	0	0.724891	0	0.816084	4.63938		mRNA_D-herbacea_M_contig226.6081.1	0	NA	NA	NA	NA
Ec-04_005220	544.838	-1.26448	0.207457	-6.09515	1.09337e-09	8.83054e-09	796.202	730.118	781.701	319.856	290.362	350.788		mRNA_S-promiscuus_M_contig2.5165.1	3507.84	0.984399	0.31723	3.1031	0.00191503	0.00812464	2347.21	2127.57	2591.54	5112.79	2959.63	5908.27		Upin_00010990	38.0276	-3.33356	0.870964	-3.82743	0.000129487	0.000795753	115.936	143.531	8.66901	8.72176	9.42213	7.81248	7.34461	2.78451		mRNA_D-herbacea_M_contig226.6082.1	623.17	0.599564	0.102994	5.82133	5.83796e-09
Ec-04_005270	349.67	-1.1804	0.492154	-2.39844	0.016465	0.033306	616.799	381.513	458.039	179.885	373.106	88.6775		mRNA_S-promiscuus_M_contig2.5166.1	772.271	-0.241371	0.272461	-0.885892	0.375676	0.530527	1057.44	676.507	776.451	666.086	659.43	797.714		Upin_00010994	10.0409	-3.49639	0.901856	-3.87688	0.000105805	0.000663179	13.0904	21.6076	18.5354	20.3356	0	0	4.89539	1.86263		mRNA_D-herbacea_M_contig226.6084.1	0	NA	NA	NA	NA
Ec-04_005280	202.066	-1.67523	0.369343	-4.53571	5.74106e-06	2.60434e-05	210.145	327.492	385.799	91.3902	71.3284	126.242		mRNA_S-promiscuus_M_contig2.5167.1	1398.51	-0.741911	0.290557	-2.55341	0.0106673	0.0329002	1689.3	1492.06	2070.2	1233.42	1146.2	759.882		Upin_00010999	943.755	-1.8396	0.248144	-7.41343	1.2307e-13	4.43141e-12	1159.96	1103.31	1753.44	1884.15	379.104	315.835	465.273	488.965		mRNA_D-herbacea_M_contig226.6085.1	97.5838	0.573995	0.206366	2.78145	0.00541171
Ec-04_005340	323.154	-1.55918	0.339253	-4.59592	4.30846e-06	1.9968e-05	311.203	532.97	603.799	176.466	131.606	182.881		mRNA_S-promiscuus_M_contig2.5168.1	558.271	0.39338	0.249299	1.57794	0.114579	0.219858	427.752	511.614	508.185	517.959	675.038	709.079		Upin_00011005	758.979	-1.53357	0.334395	-4.58611	4.51584e-06	4.14167e-05	741.478	633.855	1513.88	1623.75	340.631	317.982	453.848	446.396		mRNA_D-herbacea_M_contig226.6086.1	5295.66	-0.542247	0.100497	-5.39565	6.82763e-08
Ec-04_005360	3215.84	-1.54359	0.259776	-5.942	2.81569e-09	2.12902e-08	4355.43	5903.87	4107.42	1529.68	1400.02	1998.64		mRNA_S-promiscuus_M_contig2.5169.1	3.61309	0.590829	1.30245	0.453629	0.650096	0.766919	3.257	5.34788	0	3.87259	4.87744	4.32365		Upin_00011006	17.9355	-5.53176	1.11598	-4.95689	7.16321e-07	7.91732e-06	54.9208	64.9288	6.20236	14.5443	2.17701	0.710899	0	0		mRNA_D-herbacea_M_contig226.6088.1	280.339	0.504967	0.162623	3.10514	0.00190189
Ec-04_005440	654.229	-2.18133	0.309743	-7.04239	1.88972e-12	2.20191e-11	684.19	1229.85	1302.45	233.31	236.486	239.084		mRNA_S-promiscuus_M_contig2.5171.1	553.89	-0.239305	0.212183	-1.12782	0.259395	0.405461	641.629	539.245	618.528	514.087	497.499	512.353		Upin_00011008	10.7896	-3.5025	0.694178	-5.04554	4.52249e-07	5.23243e-06	18.4747	21.7364	18.7989	20.431	1.46263	2.14549	3.2677	0		mRNA_D-herbacea_M_contig26.6889.1	2179.47	-0.663127	0.115584	-5.7372	9.6257e-09
Ec-04_005470	493.834	-1.88755	0.514538	-3.66844	0.000244037	0.000793519	957.792	620.416	754.422	216.139	348.118	66.1149		mRNA_S-promiscuus_M_contig2.5172.1	1149.15	-0.537751	0.267838	-2.00775	0.0446703	0.104971	1464.56	1009.86	1608.58	976.861	973.538	861.488		Upin_00011011	32.4943	-3.36838	0.56983	-5.9112	3.3963e-09	5.9443e-08	97.7023	83.4288	29.6103	26.1321	5.05919	4.96076	6.52621	6.53482		mRNA_D-herbacea_M_contig26.6890.1	395.476	-0.747445	0.132433	-5.64393	1.66211e-08
Ec-04_005710	541.981	-1.54603	0.407073	-3.79791	0.000145921	0.000498383	584.597	888.254	949.7	347.696	135.422	346.215		mRNA_S-promiscuus_M_contig2.5173.1	742.286	0.392009	0.32825	1.19424	0.232384	0.374847	619.915	503.592	802.771	1011.71	577.489	938.233		Upin_00011013	41.981	-7.14472	0.903591	-7.90702	2.63613e-15	1.21625e-13	62.5185	99.2088	106.295	65.3698	0	0.709417	0.815917	0.930975		mRNA_D-herbacea_M_contig26.6891.1	16.4094	0.244883	0.494223	0.495492	0.620253
Ec-04_005820	189.805	-1.98205	0.514337	-3.85361	0.00011639	0.000404653	409.892	250.371	248.448	75.5074	125.968	28.6464		mRNA_S-promiscuus_M_contig2.5174.1	298.87	-0.394018	0.325492	-1.21053	0.226077	0.367581	330.042	298.59	389.744	337.884	177.539	259.419		Upin_00011033	233.67	-2.88423	0.30099	-9.5825	9.47233e-22	9.46418e-20	495.202	487.278	363.805	299.26	54.8876	31.4843	63.7254	73.7159		mRNA_D-herbacea_M_contig26.6892.1	1593.44	0.448496	0.131433	3.41236	0.000644035
Ec-04_005850	395.535	-1.32594	0.475978	-2.78571	0.00534104	0.0123873	680.179	466.867	549.518	252.107	342.37	82.1705		mRNA_S-promiscuus_M_contig2.5175.1	4174.44	-0.410822	0.216075	-1.9013	0.0572632	0.127861	4272.1	5486.93	4535.2	3548.26	3831.72	3372.45		Upin_00011034	464.31	-3.92709	0.574513	-6.83551	8.17132e-12	2.18196e-10	1371.36	1595.76	287.913	230.485	75.2522	68.6039	44.9258	40.1781		mRNA_D-herbacea_M_contig26.6893.1	0.89379	-0.553532	2.08715	-0.265209	0.790848
Ec-04_005860	184.844	-2.11998	0.537012	-3.94773	7.88942e-05	0.000285057	481.456	244.072	176.045	88.7598	90.5307	28.1995		mRNA_S-promiscuus_M_contig2.5176.1	838.556	-0.168608	0.275347	-0.612347	0.540308	0.679499	994.47	721.964	946.521	973.957	729.665	664.762		Upin_00011059	515.299	-1.47287	0.279595	-5.26786	1.38022e-07	1.76469e-06	776.552	657.022	776.435	819.673	187.651	190.145	302.068	412.846		mRNA_D-herbacea_M_contig26.6895.1	370.749	-0.0659805	0.174283	-0.378583	0.704998
Ec-04_005870	267.465	-1.44037	0.452788	-3.1811	0.00146716	0.00395176	559.049	346.043	267.427	169.074	192.756	70.439		mRNA_S-promiscuus_M_contig2.5177.1	663.487	-0.128469	0.30311	-0.423836	0.671685	0.782355	771.908	525.875	781.512	772.582	484.818	644.225		Upin_00011062	40.8058	-2.80665	0.459517	-6.10781	1.01007e-09	1.9487e-08	105.566	88.5263	44.6415	46.5363	5.80385	8.52909	13.8748	12.9686		mRNA_D-herbacea_M_contig26.6896.1	7040.62	-0.322474	0.0822333	-3.92146	8.80158e-05
Ec-04_005920	232.657	-1.47296	0.383037	-3.84547	0.000120321	0.000416823	508.737	279.858	237.344	146.839	97.5137	125.652		mRNA_S-promiscuus_M_contig2.5178.1	30153	-0.421673	0.226278	-1.86352	0.0623898	0.136856	41114.2	29637.1	32834.6	26993.9	25583.2	24755.1		Upin_00011069	4225.67	-2.68149	0.218489	-12.2729	1.26625e-34	3.13179e-32	5443.37	6317.47	8621.3	8864.02	998.806	998.472	1411.68	1150.28		mRNA_D-herbacea_M_contig26.6898.1	95.1864	0.543247	0.213073	2.54958	0.0107852
Ec-04_005930	319.617	-1.67586	0.355869	-4.70919	2.48699e-06	1.20093e-05	689.22	457.703	313.345	178.65	142.173	136.612		mRNA_S-promiscuus_M_contig2.5179.1	242.814	-0.361492	0.308697	-1.17103	0.241588	0.385747	270.331	281.655	267.253	156.84	281.916	198.888		Upin_00011082	9.62947	-7.05153	1.33532	-5.28078	1.28637e-07	1.65593e-06	21.6542	13.7768	37.2404	4.3643	0	0	0	0		mRNA_D-herbacea_M_contig26.6899.1	929.603	0.000100219	0.0889662	0.00112648	0.999101
Ec-04_005940	219.456	-1.74584	0.502516	-3.47421	0.000512366	0.00154746	547.157	258.353	208.673	135.058	118.576	48.9205		mRNA_S-promiscuus_M_contig2.5180.1	817.457	-0.799296	0.295968	-2.70062	0.00692112	0.0230668	1395.08	789.704	930.323	607.997	548.225	633.415		Upin_00011084	454.382	-1.39752	0.353988	-3.94793	7.88286e-05	0.000511302	372.94	421.6	817.941	1023.08	276.699	319.453	207.266	196.086		mRNA_D-herbacea_M_contig26.6900.1	546.088	-0.256102	0.109308	-2.34293	0.0191329
Ec-04_005980	658.045	-2.30339	0.491476	-4.68667	2.77683e-06	1.32997e-05	1476.36	932.083	874.658	247.501	340.018	77.6439		mRNA_S-promiscuus_M_contig2.5181.1	39.2852	-0.805137	0.500929	-1.60729	0.107991	0.209876	56.4546	58.8267	34.4189	19.363	23.4117	43.2365		Upin_00011118	126.391	-1.27628	0.355086	-3.59428	0.000325284	0.00177939	227.253	226.282	132.893	128.44	54.1303	45.7802	90.6821	105.666		mRNA_D-herbacea_M_contig26.6901.1	1447.09	0.440182	0.0867853	5.07208	3.93489e-07
Ec-04_005990	476.662	-3.09938	0.509605	-6.08192	1.18752e-09	9.51171e-09	1342.83	703.457	514.777	100.793	155.546	42.5713		mRNA_S-promiscuus_M_contig2.5182.1	857.494	-0.401889	0.229258	-1.753	0.0796018	0.165323	860.933	914.488	1153.03	718.366	750.151	747.992		Upin_00011127	211.323	-1.12041	0.278951	-4.01652	5.90639e-05	0.000396925	274.092	414.478	267.485	201.209	158.361	105.672	157.628	111.659		mRNA_D-herbacea_M_contig26.6902.1	15094.6	0.0700973	0.109737	0.638779	0.522967
Ec-04_006030	91.706	-1.74238	0.479048	-3.63717	0.000275649	0.000884955	204.233	110.21	109.045	36.2983	63.6877	26.7623		mRNA_S-promiscuus_M_contig2.5183.1	2636.71	-0.254742	0.314261	-0.810604	0.417593	0.571963	3353.62	1891.37	3361.92	2433.92	2003.65	2775.79		Upin_00011158	63.4455	-1.69689	0.450615	-3.76572	0.000166067	0.000989122	53.3638	51.1836	117.996	165.874	35.5917	37.7053	23.6722	22.1769		mRNA_D-herbacea_M_contig26.6903.1	188.028	0.844876	0.165397	5.10816	3.25314e-07
Ec-04_006050	148.041	-1.41309	0.473345	-2.98532	0.00283279	0.00708241	274.452	155.759	215.625	109.681	97.8248	34.9018		mRNA_S-promiscuus_M_contig2.5184.1	419.792	-0.563314	0.340609	-1.65384	0.098159	0.194602	601.459	328.895	571.962	359.183	259.48	397.776		Upin_00011180	987.529	-4.41367	1.41777	-3.11311	0.00185127	0.00782137	3847.59	3470.68	124.148	103.633	13.1692	5.00792	174.833	161.174		mRNA_D-herbacea_M_contig26.6904.1	1198.53	-0.874847	0.0958092	-9.13114	6.77848e-20
Ec-04_006060	256.436	-2.98348	0.506352	-5.8921	3.81315e-09	2.8287e-08	649.088	335.361	381.453	52.2964	96.9326	23.4834		mRNA_S-promiscuus_M_contig2.5185.1	1165.44	0.40963	0.347917	1.17738	0.239045	0.382654	1008.58	1117.71	876.67	811.308	1325.69	1852.69		Upin_00011184	234.381	-1.09874	0.191907	-5.72537	1.0321e-08	1.64776e-07	357.292	369.044	268.95	283.094	169.117	158.741	129.708	139.106		mRNA_D-herbacea_M_contig26.6905.1	48.2443	-0.285193	0.358646	-0.795194	0.426501
Ec-04_006080	204.644	-2.27173	0.397441	-5.71588	1.0914e-08	7.59368e-08	412.217	275.375	329.573	64.0626	104.887	41.7468		mRNA_S-promiscuus_M_contig2.5186.1	837.705	0.780359	0.386758	2.01769	0.0436236	0.103018	619.915	787.921	441.372	618.646	1131.57	1426.81		Upin_00011187	4922.26	-1.23892	0.249336	-4.96888	6.73406e-07	7.50346e-06	5305.36	5708.18	8164.09	8481.08	2270.69	2321.16	3651.53	3476.01		mRNA_D-herbacea_M_contig26.6906.1	302.649	-0.258754	0.139961	-1.84876	0.0644926
Ec-04_006090	406.105	-1.0057	0.29262	-3.43687	0.00058847	0.00174948	467.85	501.442	657.402	260.355	210.613	338.965		mRNA_S-promiscuus_M_contig2.5189.1	156.245	-0.183198	0.296122	-0.618657	0.536143	0.676456	182.392	137.262	179.181	158.776	160.956	118.9		Upin_00011239	8973.24	-1.38722	0.261536	-5.30413	1.13211e-07	1.47369e-06	9002.98	9739.88	15421.6	17768.6	5623.98	5388.57	4999.2	3841.11		mRNA_D-herbacea_M_contig26.6907.1	94.8632	-0.145324	0.24168	-0.601306	0.547636
Ec-04_006105	49.5433	-1.64429	0.431775	-3.8082	0.000139981	0.000479586	89.21	64.7959	71.0831	23.6291	19.0258	29.5158		mRNA_S-promiscuus_M_contig2.5190.1	768.547	-0.620268	0.247123	-2.50995	0.0120748	0.0363818	977.099	768.312	1048.76	608.965	673.087	535.052		Upin_00011242	1219.86	-1.10657	0.274121	-4.03679	5.41876e-05	0.000367263	1059.83	1256.24	2108.48	2239.84	751.445	725.028	932.742	685.271		mRNA_D-herbacea_M_contig26.6908.1	283.309	0.526387	0.150437	3.49906	0.000466897
Ec-04_006170	497.506	-2.70948	0.477343	-5.67616	1.37748e-08	9.43675e-08	602.699	911.935	1074.69	179.973	48.083	167.653		mRNA_S-promiscuus_M_contig2.5191.1	292.352	-0.0125877	0.249362	-0.0504797	0.95974	0.977444	317.014	252.242	311.795	301.094	258.504	313.465		Upin_00011261	79.459	-1.25052	0.247272	-5.05728	4.2527e-07	4.95066e-06	90.1586	100.595	121.058	135.534	38.6343	46.3695	47.3638	55.9581		mRNA_D-herbacea_M_contig26.6909.1	57.0833	-0.792763	0.291803	-2.71677	0.00659217
Ec-04_006190	880.594	-1.08387	0.467822	-2.31684	0.0205124	0.0403152	1362.9	992.671	1234.41	570.156	911.87	211.554		mRNA_S-promiscuus_M_contig2.5192.1	709.908	0.984044	0.248525	3.95953	7.50975e-05	0.000540936	471.179	451.896	507.173	754.187	983.292	1091.72		Upin_00011291	6841.44	-1.10576	0.241918	-4.57078	4.85916e-06	4.42427e-05	6344.3	7451.66	11624.5	11948.2	4781.27	4384.99	4546.56	3650.02		mRNA_D-herbacea_M_contig26.6910.1	676.952	0.174681	0.136409	1.28057	0.200345
Ec-04_006510	798.469	-1.18762	0.280602	-4.23238	2.31228e-05	9.31697e-05	896.411	1279.51	1153.39	435.212	402.838	623.455		mRNA_S-promiscuus_M_contig2.5195.1	26389.8	0.233833	0.267338	0.87467	0.381753	0.536256	27517.3	19843.3	25407.2	32347.8	22191.4	31031.9		Upin_00011336	294.836	-2.05349	0.232233	-8.84237	9.37111e-19	6.66896e-17	392.706	394.597	546.156	567.347	93.6557	109.519	150.188	104.518		mRNA_D-herbacea_M_contig26.6911.1	21.5916	0.821177	0.435423	1.88593	0.0593044
Ec-04_006540	454.829	-1.25929	0.262664	-4.79429	1.63255e-06	8.15832e-06	502.589	632.382	790.409	278.059	255.361	270.175		mRNA_S-promiscuus_M_contig2.5196.1	396.947	0.971803	0.311774	3.11701	0.00182696	0.00780799	307.243	284.329	212.587	508.278	397.999	671.247		Upin_00011340	3658.87	-1.41467	0.156074	-9.0641	1.25641e-19	9.97658e-18	4316.86	5259.9	5890.04	5819.48	2184.04	1745.38	2126.88	1928.39		mRNA_D-herbacea_M_contig26.6912.1	1000.21	-0.662104	0.092969	-7.12177	1.0655e-12
Ec-05_000050	83.3551	-1.22952	0.49099	-2.50418	0.0122737	0.0257574	53.0459	130.537	167.447	45.5839	49.8044	53.7124		mRNA_S-promiscuus_M_contig2.5197.1	3722.12	0.810642	0.33183	2.44294	0.0145681	0.0425276	2644.68	3298.75	2165.36	3925.84	3638.57	6659.51		Upin_00011350	477.306	-2.7013	1.07532	-2.51209	0.0120019	0.0376762	1637.76	1552.18	55.6361	63.9236	93.3799	100.045	145.237	170.29		mRNA_D-herbacea_M_contig26.6913.1	2590.05	-0.00811631	0.0765242	-0.106062	0.915533
Ec-05_000250	3157.87	-2.26999	0.275083	-8.25202	1.55737e-16	2.8863e-15	3606.49	6450.84	5636.38	1144.83	1095.29	1013.36		mRNA_S-promiscuus_M_contig2.5198.1	46.4922	1.1658	0.527375	2.21057	0.0270656	0.0707443	26.056	45.457	14.1725	53.2481	54.6274	85.3922		Upin_00011354	477.853	-1.56349	0.231784	-6.74544	1.52562e-11	3.86842e-10	610.352	625.543	791.902	828.17	171.404	213.375	306.541	275.542		mRNA_D-herbacea_M_contig26.6914.1	248.036	-0.749867	0.136716	-5.48487	4.1377e-08
Ec-05_000270	607.496	-1.04922	0.307411	-3.41308	0.000642335	0.00189153	552.605	969.154	936.063	437.122	323.183	426.852		mRNA_S-promiscuus_M_contig2.5200.1	669.948	0.00286148	0.22745	0.0125807	0.989962	0.994954	712.197	572.223	723.81	658.341	721.862	631.254		Upin_00011392	34.4777	-8.16524	1.14213	-7.14915	8.73161e-13	2.74884e-11	119.164	75.1219	41.4038	39.4164	0	0.715604	0	0		mRNA_D-herbacea_M_contig26.6915.1	4562.28	-0.543649	0.0692361	-7.85211	4.09108e-15
Ec-05_000390	58.7712	-4.4798	0.750078	-5.97244	2.33731e-09	1.79114e-08	42.6198	140.022	154.893	9.90659	3.29601	1.88877		mRNA_S-promiscuus_M_contig2.5201.1	175.313	-0.131397	0.265703	-0.494524	0.620936	0.745623	169.364	188.067	192.341	187.821	142.421	171.865		Upin_00011401	40.9022	-1.1622	0.390636	-2.97516	0.00292838	0.0115263	59.4596	76.6667	47.0399	42.149	18.1136	16.3311	29.3773	38.0802		mRNA_D-herbacea_M_contig26.6917.1	1439.85	0.304832	0.13997	2.17784	0.029418
Ec-05_000400	262.756	-5.70279	0.586541	-9.72276	2.41154e-22	8.04303e-21	222.006	630.208	694.75	4.0291	15.1772	10.3663		mRNA_S-promiscuus_M_contig2.5204.1	843.269	0.243483	0.288759	0.843203	0.399115	0.553419	677.456	937.662	701.539	829.703	1159.86	753.397		Upin_00011411	797.228	-2.19648	0.307246	-7.14893	8.74557e-13	2.74884e-11	748.953	977.053	1679.36	1830.08	238.498	253.134	336.706	314.039		mRNA_D-herbacea_M_contig26.6918.1	818.247	0.541146	0.350085	1.54575	0.122164
Ec-05_000660	2265.78	-1.17683	0.317106	-3.71114	0.000206328	0.000680844	1941.3	3295.25	4189.36	1480.58	1257.82	1430.34		mRNA_S-promiscuus_M_contig2.5205.1	2196.07	0.988439	0.385989	2.56079	0.0104433	0.0323199	1385.31	1841.45	1188.47	2312.91	1924.64	4523.62		Upin_00011414	155.667	-1.68319	0.425199	-3.9586	7.53918e-05	0.000490909	368.509	341.669	116.055	123.431	77.3739	93.5836	53.8449	70.8732		mRNA_D-herbacea_M_contig26.6919.1	716.073	0.0808315	0.112018	0.721592	0.470545
Ec-05_000810	261.495	-1.30115	0.401052	-3.24433	0.00117728	0.00325231	376.343	412.689	327.013	168.129	74.7857	210.01		mRNA_S-promiscuus_M_contig2.5206.1	2924.56	0.911719	0.348773	2.61408	0.00894686	0.0285711	1720.78	2747.03	1621.74	3103.88	3074.74	5279.18		Upin_00011451	5.91136	-4.82741	1.40545	-3.43477	0.000593057	0.00298946	8.21899	1.99587	19.2159	16.2221	0	0	1.63796	0		mRNA_D-herbacea_M_contig26.6920.1	2.15904	1.97556	1.55649	1.26924	0.204354
Ec-05_000980	149.283	-1.64838	0.596801	-2.76203	0.00574432	0.0131937	68.3065	307.72	302.956	40.1373	73.7514	102.826		mRNA_S-promiscuus_M_contig2.5207.1	864.236	-0.457056	0.295332	-1.5476	0.121718	0.230428	1218.12	725.529	1056.86	780.327	805.754	598.826		Upin_00011468	30.9032	-2.89518	0.618939	-4.67764	2.90191e-06	2.77271e-05	23.7388	27.8038	97.5561	68.8414	9.58204	2.87777	11.4492	5.3768		mRNA_D-herbacea_M_contig26.6921.1	4381.01	0.0543645	0.0898014	0.605386	0.544923
Ec-05_001290	338.7	-1.25334	0.335609	-3.73452	0.000188071	0.000625612	297.97	538.245	595.883	210.574	212.978	176.55		mRNA_S-promiscuus_M_contig2.5210.1	703.935	-0.413168	0.283718	-1.45626	0.14532	0.264557	815.335	680.072	917.163	710.621	649.675	450.741		Upin_00011497	47.5529	-2.84138	0.604021	-4.70411	2.5497e-06	2.46585e-05	35.5332	25.9591	130.77	141.682	8.19632	12.319	17.2127	8.7517		mRNA_D-herbacea_M_contig26.6922.1	257.918	0.211625	0.160528	1.31831	0.1874
[truncated: 18,522 more rows]
[truncated: 20 more columns]

## Sheet: Table_S8
Supplementary Table 8. Expression (log2(TPM+1) of male and female SDR genes during fertile gametophyte stage.
Species	VSDR gene	Mature male GA log2(TPM+1)		Species	USDR gene	Mature female GA log2(TPM+1)
Dictyota dichotoma	mRNA_D-dichotoma_M_contig1001.107	3.05403		Desmarestia herbacea	mRNA_D-herbacea_F_contig126.1771	5.63501
[truncated: 189 more rows]

## Sheet: Table_S9
Supplementary Table 9. Protein-coding (CDS) and repeat content for seven brown algal species over 100 kb sliding windows. The values are expressed in fractions per sliding window (0 to 1)
[truncated: 5,077 more rows]
[truncated: 51 more columns]

[truncated: 13 more sheets: Table_S10, Table_S11, Table_S12, Table_S13, Table_S14, Table_S15, Table_S16, Table_S17, Table_S18, Table_S19, Table_S20, Table_S21, Table_S22]
